# Supplementary material for: Vernalization Mediated Changes in the Lolium perenne Transcriptome
Source: PLoS One. 2014 Sep 16;9(9):e107365. doi: 10.1371/journal.pone.0107365 (PMC4167334; doi:10.1371/journal.pone.0107365)
Supplement: Supplementary Material S3 — Table presenting the differentially expressed Falster and Veyo transcripts with their specific BLASTx results and annotation from Blast2GO, separate for leaf and enriched meristem samples. The table includes the cluster number in which each transcript was assigned based on the specific expression profiles presented in Fig. 3, Fig. 4, Fig. 5 and Fig. 6. The first column indicates if a transcript was found differentially expressed in both genotypes based on a common reference transcriptome (‘c’ transcript differentially expressed in both genotypes; ‘n’ transcript not present in the common reference). (XLSX) [file pone.0107365.s007.xlsx]

## Sheet: Falster leaf
Genotype specificity	Transcript ID	Cluster	Description	Length (bp)	Blast2go hits	E-value	similarity mean	#Gos	GOs	Enzyme codes
c	f10446_c0s2	1	nudix hydrolase 8-like	638	20	1.41e-81	0.8735	2	F:NAD+ diphosphatase activity; C:plastid	EC:3.6.1.22
c	f10746_c0s9	1	---NA---	394	0	0	0	0	-	0
c	f10925_c0s1	1	---NA---	213	0	0	0	0	-	0
c	f11471_c0s1	1	lysine-specific demethylase ref6-like	3332	20	0	0.6365	8	P:negative regulation of histone acetylation; P:response to brassinosteroid stimulus; P:vegetative to reproductive phase transition of meristem; P:histone H3-K9 demethylation; F:protein binding; P:leaf development; P:unidimensional cell growth; C:nucleus	-
c	f14304_c0s2	1	---NA---	801	0	0	0	0	-	0
c	f14583_c0s1	1	PREDICTED: uncharacterized protein LOC100825763	1233	20	5.82e-165	0.6515	0	-	0
c	f14626_c0s5	1	leucine rich repeat family protein	552	20	3.64e-42	0.6645	2	C:cytoplasmic membrane-bounded vesicle; C:mitochondrion	-
c	f1528_c0s17	1	---NA---	206	0	0	0	0	-	0
c	f16785_c0s1	1	methionine aminopeptidase chloroplastic-like	952	20	7.29e-142	0.8795	7	F:metal ion binding; P:N-terminal protein amino acid modification; F:metalloexopeptidase activity; F:aminopeptidase activity; C:chloroplast; P:proteolysis; C:mitochondrion	EC:3.4.11.0
c	f17296_c0s2	1	---NA---	338	0	0	0	0	-	0
c	f17783_c0s3	1	---NA---	1267	0	0	0	0	-	0
c	f18558_c0s3	1	PREDICTED: uncharacterized protein LOC100824729	1339	20	3.48e-102	0.766	1	C:plastid	-
c	f18701_c0s1	1	---NA---	1104	0	0	0	0	-	0
c	f18867_c0s1	1	ethylene-responsive transcription factor rap2-4-like	1057	3	5.82e-11	0.7133	0	-	0
c	f19080_c0s12	1	zonadhesin-related protein	1538	13	1.01e-94	0.5169	5	F:helicase activity; F:nucleic acid binding; F:ATP binding; F:DNA binding; C:plastid	0
c	f19995_c0s2	1	probable protein phosphatase 2c 35-like	1048	20	2.01e-68	0.8415	5	C:protein serine/threonine phosphatase complex; F:metal ion binding; F:protein serine/threonine phosphatase activity; C:plasma membrane; P:protein dephosphorylation	-
c	f20449_c0s1	1	pentatricopeptide repeat-containing protein	1345	20	0	0.815	5	F:hydrolase activity, hydrolyzing O-glycosyl compounds; P:carbohydrate metabolic process; F:binding; P:embryo development ending in seed dormancy; C:chloroplast	EC:3.2.1.0
c	f20618_c0s1	1	aspartate kinase	1225	20	0	0.9335	5	P:cellular amino acid biosynthetic process; F:aspartate kinase activity; P:phosphorylation; F:amino acid binding; C:mitochondrion	EC:2.7.2.4
c	f22848_c0s6	1	zinc ion binding protein	1109	20	0	0.876	3	F:phosphatidylinositol binding; P:signal transduction; F:zinc ion binding	-
c	f23560_c0s1	1	---NA---	1300	0	0	0	0	-	0
c	f23619_c0s3	1	transmembrane protein 184c-like	1735	20	0	0.8095	2	C:mitochondrion; C:membrane	-
c	f27207_c0s1	1	PREDICTED: uncharacterized protein LOC100835403	284	6	3.35e-11	0.895	0	-	0
c	f30021_c0s1	1	---NA---	377	0	0	0	0	-	0
c	f37022_c0s1	1	laccase 110a	713	20	6.28e-86	0.843	6	F:copper ion binding; C:cytoplasmic membrane-bounded vesicle; C:apoplast; F:laccase activity; P:lignin catabolic process; P:oxidation-reduction process	EC:1.10.3.2
c	f40397_c0s1	1	---NA---	268	0	0	0	0	-	0
c	f42020_c0s1	1	isocitrate lyase	274	20	9.34e-44	0.832	2	F:isocitrate lyase activity; P:carboxylic acid metabolic process	EC:4.1.3.1
c	f4266_c0s13	1	---NA---	408	0	0	0	0	-	0
c	f4959_c0s6	1	---NA---	1708	0	0	0	0	-	0
c	f5233_c0s4	1	---NA---	1033	0	0	0	0	-	0
c	f5233_c0s7	1	---NA---	1142	0	0	0	0	-	0
c	f6446_c0s5	1	---NA---	1463	0	0	0	0	-	0
c	f7352_c0s9	1	---NA---	330	0	0	0	0	-	0
c	f9823_c0s6	1	protein	711	20	4.65e-42	0.8685	10	P:response to jasmonic acid stimulus; F:sequence-specific DNA binding transcription factor activity; P:response to gibberellin stimulus; F:DNA binding; P:response to cadmium ion; P:response to chitin; P:response to salicylic acid stimulus; P:response to ethylene stimulus; C:nucleus; P:regulation of transcription, DNA-dependent	-
n	f10968_c0s1	1	beta purothionin	659	20	6.55e-14	0.6525	2	C:extracellular region; P:defense response	-
n	f23121_c0s4	1	---NA---	470	0	0	0	0	-	0
n	f31594_c0s6	1	---NA---	1114	0	0	0	0	-	0
n	f31594_c0s8	1	---NA---	1050	0	0	0	0	-	0
	f10012_c0s2	1	protein brittle- chloroplastic amyloplastic-like	1220	20	0	0.9125	4	C:mitochondrial inner membrane; C:integral to membrane; F:binding; P:transmembrane transport	-
	f10579_c0s2	1	---NA---	2035	0	0	0	0	-	0
	f10608_c0s19	1	---NA---	1911	0	0	0	0	-	0
	f10616_c0s1	1	predicted protein	713	3	3.96e-22	0.8433	0	-	0
	f10739_c0s4	1	hlh dna-binding domain superfamily protein	2629	20	0	0.757	3	C:nucleus; F:transcription regulator activity; C:mitochondrion	-
	f10877_c0s1	1	mitochondrial import inner membrane translocase subunit tim16	689	20	1.99e-65	0.881	2	C:membrane; F:heat shock protein binding	-
	f10930_c0s2	1	pumilio homolog 1-like	2787	20	0	0.8605	1	F:RNA binding	-
	f10940_c0s3	1	---NA---	419	0	0	0	0	-	0
	f11035_c0s1	1	dna replication complex gins protein psf2	1311	20	1.78e-137	0.91	2	C:nucleus; P:DNA replication	-
	f11041_c0s4	1	---NA---	841	0	0	0	0	-	0
	f11198_c0s1	1	f-box family protein	1210	20	2.02e-54	0.849	1	C:mitochondrion	-
	f11257_c0s3	1	s-adenosylmethionine-dependent methyltransferase catalytic	755	20	6.9e-77	0.7985	2	F:methyltransferase activity; P:methylation	EC:2.1.1.0
	f11500_c0s4	1	protein fluorescent in blue chloroplastic-like	928	20	2.37e-122	0.7825	7	C:mitochondrion; P:chlorophyll biosynthetic process; C:chloroplast envelope; F:protein binding; P:response to singlet oxygen; C:chloroplast thylakoid membrane; P:oxylipin biosynthetic process	-
	f1160_c0s14	1	---NA---	651	0	0	0	0	-	0
	f1160_c0s4	1	---NA---	652	0	0	0	0	-	0
	f11662_c0s3	1	sac3 ganp family protein	3376	20	0	0.7785	1	C:mitochondrion	-
	f11662_c0s4	1	sac3 ganp family protein	3373	20	0	0.7765	1	C:mitochondrion	-
	f12470_c0s1	1	---NA---	1697	0	0	0	0	-	0
	f12470_c0s2	1	---NA---	1742	0	0	0	0	-	0
	f12581_c0s2	1	sentrin sumo-specific	1088	20	1.72e-117	0.688	1	F:peptidase activity	-
	f12606_c0s3	1	cyclin-dependent kinase e-1-like	1698	20	2.25e-177	0.6915	4	P:phosphorylation; F:protein binding; F:protein serine/threonine kinase activity; F:nucleotide binding	EC:2.7.11.0
	f12714_c0s1	1	protein	1192	20	2.54e-147	0.8715	2	F:molecular_function; P:biological_process	0
	f12977_c0s1	1	meiosis expressed	756	20	7.73e-142	0.761	1	C:plastid	-
	f13103_c0s3	1	---NA---	726	0	0	0	0	-	0
	f13530_c0s3	1	---NA---	1143	0	0	0	0	-	0
	f13712_c0s2	1	atp-dependent rna helicase dhx8-like	2553	20	0	0.816	3	F:nucleic acid binding; F:ATP binding; F:ATP-dependent RNA helicase activity	-
	f13872_c0s1	1	---NA---	753	0	0	0	0	-	0
	f13902_c0s3	1	---NA---	522	0	0	0	0	-	0
	f14091_c0s4	1	---NA---	1766	0	0	0	0	-	0
	f14732_c0s6	1	protein kri1 homolog	1117	20	1.28e-84	0.5755	0	-	0
	f15129_c0s3	1	germin a	733	20	3.69e-130	0.9045	4	C:cytoplasmic membrane-bounded vesicle; C:apoplast; F:nutrient reservoir activity; F:manganese ion binding	-
	f15172_c0s2	1	uncharacterized loc101206927	816	20	1.41e-66	0.76	1	C:mitochondrion	-
	f15365_c0s3	1	---NA---	793	0	0	0	0	-	0
	f15455_c0s2	1	cyclase family protein	507	20	1.2e-87	0.9185	1	C:cytoplasmic membrane-bounded vesicle	-
	f15714_c0s2	1	---NA---	603	0	0	0	0	-	0
	f15744_c0s2	1	protein kinase receptor type precursor	659	3	6.34e-08	0.8	0	-	0
	f15818_c0s2	1	---NA---	486	0	0	0	0	-	0
	f15869_c0s3	1	f-box domain containing protein	1007	20	2.65e-97	0.6055	1	C:mitochondrion	-
	f15908_c0s6	1	at5g27270-like partial	576	20	4.33e-107	0.8065	2	F:binding; C:plastid	-
	f16273_c0s2	1	fruit protein pkiwi502	936	20	1.42e-80	0.843	4	F:oxidoreductase activity; C:mitochondrion; P:oxidation-reduction process; C:plastid	-
	f16544_c0s4	1	---NA---	989	0	0	0	0	-	0
	f16749_c0s1	1	protein kinase superfamily protein	1866	20	2.78e-52	0.5715	7	F:ATP binding; F:protein kinase activity; F:nucleotide binding; P:protein phosphorylation; F:protein serine/threonine kinase activity; F:kinase activity; P:phosphorylation	0
	f16752_c0s3	1	ribonuclease h2 subunit b-like	1266	8	9.7e-25	0.75	1	C:nucleus	0
	f16829_c0s3	1	---NA---	942	0	0	0	0	-	0
	f17035_c0s1	1	starch synthase iiib precursor	141	2	5.98e-10	0.8	4	P:glucan biosynthetic process; P:biosynthetic process; P:glycogen biosynthetic process; F:starch synthase activity	0
	f17397_c0s4	1	retrotransposon unclassified	1080	16	1.55e-42	0.5756	2	C:mitochondrion; C:membrane	0
	f17398_c0s6	1	phospholipid:diacylglycerol acyltransferase 1-like	2809	20	8.41e-14	0.6805	7	P:lipid metabolic process; C:vacuole; F:phosphatidylcholine-sterol O-acyltransferase activity; C:endoplasmic reticulum; F:phospholipid:diacylglycerol acyltransferase activity; F:transferase activity;	0
	f17427_c0s1	1	---NA---	1116	0	0	0	0	-	0
	f17433_c0s1	1	---NA---	497	0	0	0	0	-	0
	f17515_c0s1	1	predicted protein	2368	20	0	0.608	0	-	0
	f17606_c0s1	1	sec14 cytosolic factor-like	823	20	2.07e-137	0.9255	3	C:intracellular; P:transport; F:transporter activity	-
	f17638_c0s1	1	protein srg1-like	900	20	6.25e-95	0.6915	2	F:oxidoreductase activity; P:oxidation-reduction process	-
	f18182_c0s2	1	predicted protein	497	1	1.6e-12	0.71	0	-	0
	f18784_c0s2	1	---NA---	648	0	0	0	0	-	0
	f19117_c0s4	1	polycomb protein ez1	1102	20	1.87e-141	0.6485	3	P:primary metabolic process; P:cellular macromolecule metabolic process; F:transferase activity	-
	f19230_c0s1	1	e2f-associated phospho	776	20	1.03e-108	0.748	3	F:molecular_function; P:biological_process; C:cellular_component	0
	f19236_c0s6	1	---NA---	1276	0	0	0	0	-	0
	f19612_c0s2	1	speckle-type poz protein	837	20	1.53e-138	0.6315	0	-	0
	f19644_c0s8	1	uncharacterized loc101222789	796	20	0	0.823	1	C:mitochondrion	-
	f19710_c0s2	1	predicted protein	1122	20	4.09e-163	0.769	1	C:cytoplasmic membrane-bounded vesicle	-
	f21211_c0s5	1	---NA---	1396	0	0	0	0	-	0
	f21475_c0s5	1	---NA---	532	0	0	0	0	-	0
	f21593_c0s1	1	gcn5-related n-acetyltransferase family-like protein	1267	20	6.26e-123	0.8145	3	P:metabolic process; F:N-acetyltransferase activity; C:plastid	-
	f21737_c0s2	1	---NA---	1106	0	0	0	0	-	0
	f21990_c0s1	1	---NA---	740	0	0	0	0	-	0
	f22022_c0s1	1	---NA---	1527	0	0	0	0	-	0
	f22090_c0s3	1	retroelement pol poly	912	20	1.82e-113	0.71	2	F:nucleic acid binding; P:DNA metabolic process	-
	f22184_c0s1	1	pentatricopeptide repeat-containing protein	551	20	1.35e-80	0.7645	3	F:molecular_function; C:chloroplast; P:biological_process	0
	f22302_c0s4	1	---NA---	1468	0	0	0	0	-	0
	f23081_c0s2	1	---NA---	850	0	0	0	0	-	0
	f23130_c0s1	1	ubiquitin-activating enzyme e1 expressed	1405	20	0	0.882	5	F:ligase activity; F:small protein activating enzyme activity; P:cellular protein modification process; F:ATP binding; C:mitochondrion	-
	f23221_c0s8	1	trna (5-methylaminomethyl-2-thiouridylate)-methyltransferase	754	20	2.22e-30	0.8245	3	C:cytoplasm; F:transferase activity; P:tRNA processing	-
	f2335_c0s3	1	bacterial blight-resistance protein xa1	890	20	1.71e-90	0.604	4	C:mitochondrion; P:defense response; P:apoptotic process; F:ATP binding	0
	f23461_c0s2	1	---NA---	1107	0	0	0	0	-	0
	f23750_c0s2	1	hypothetical protein	1274	20	9.03e-46	0.4995	10	P:proteolysis; F:cysteine-type peptidase activity; F:DNA binding; F:metal ion binding; P:multicellular organismal development; F:zinc ion binding; P:protein ubiquitination; F:ubiquitin-protein ligase activity; P:ubiquitin-dependent protein catabolic process; C:nucleus	0
	f24410_c0s1	1	---NA---	446	0	0	0	0	-	0
	f25499_c0s1	1	---NA---	1849	0	0	0	0	-	0
	f26755_c0s2	1	pentatricopeptide repeat-containing protein	1293	20	8.21e-132	0.792	1	C:mitochondrion	-
	f28035_c0s2	1	---NA---	896	0	0	0	0	-	0
	f28141_c0s1	1	predicted protein	793	11	3.87e-58	0.6691	0	-	0
	f29908_c0s1	1	receptor-like kinase-like	843	20	2.51e-53	0.527	2	C:cytoplasmic part; C:intracellular membrane-bounded organelle	-
	f30229_c0s2	1	---NA---	1053	0	0	0	0	-	0
	f31165_c0s2	1	pentatricopeptide repeat-containing protein mitochondrial-like	790	20	9.65e-152	0.7435	1	C:mitochondrion	-
	f33301_c0s2	1	---NA---	567	0	0	0	0	-	0
	f36447_c0s2	1	---NA---	452	0	0	0	0	-	0
	f36871_c0s1	1	---NA---	500	0	0	0	0	-	0
	f37265_c0s1	1	mate efflux family protein chloroplastic-like	1590	20	1.61e-178	0.826	6	P:drug transmembrane transport; C:membrane; F:antiporter activity; C:mitochondrion; F:drug transmembrane transporter activity; C:plastid	-
	f43539_c0s1	1	---NA---	408	0	0	0	0	-	0
	f4927_c0s1	1	protein phosphatase 2c and cyclic nucleotide-binding kinase domain-containing protein	4247	20	0	0.8285	10	P:protein dephosphorylation; P:regulation of protein phosphorylation; F:protein serine/threonine kinase activity; F:metal ion binding; C:protein serine/threonine phosphatase complex; F:ATP binding; F:protein serine/threonine phosphatase activity; F:cAMP-dependent protein kinase regulator activity; C:cAMP-dependent protein kinase complex; C:plasma membrane	EC:2.7.11.0
	f5583_c0s2	1	transaldolase 2	1436	20	0	0.8575	4	P:carbohydrate metabolic process; F:zinc ion binding; C:chloroplast; F:sedoheptulose-7-phosphate:D-glyceraldehyde-3-phosphate glyceronetransferase activity	EC:2.2.1.2
	f5681_c0s2	1	---NA---	990	0	0	0	0	-	0
	f7027_c0s1	1	alpha-glucosidase	235	20	4e-44	0.943	10	C:cytoplasmic membrane-bounded vesicle; F:hydrolase activity, hydrolyzing O-glycosyl compounds; F:carbohydrate binding; P:metabolic process; P:carbohydrate metabolic process; F:catalytic activity; F:hydrolase activity; F:alpha-glucosidase activity; F:maltose alpha-glucosidase activity; F:hydrolase activity, acting on glycosyl bonds	0
	f7597_c0s6	1	pdi-like protein	1010	20	1.54e-136	0.8215	4	P:cell redox homeostasis; C:cytoplasmic membrane-bounded vesicle; F:isomerase activity; F:transferase activity, transferring glycosyl groups	-
	f7723_c0s2	1	---NA---	564	0	0	0	0	-	0
	f8731_c0s2	1	---NA---	504	0	0	0	0	-	0
	f8763_c0s12	1	predicted protein	1064	20	7.84e-12	0.559	1	C:cell part	-
c	f10083_c0s2	2	nucleotidyltransferase family expressed	2476	20	0	0.718	1	F:nucleotidyltransferase activity	0
c	f11361_c0s6	2	armadillo repeat containing protein	1526	20	0	0.8275	1	F:binding	-
c	f6941_c0s1	2	---NA---	1724	0	0	0	0	-	0
c	f9735_c0s3	2	armadillo beta-catenin-like repeat and c2 domain-containing protein	6386	20	0	0.81	3	F:binding; C:plastid; F:ligase activity	-
	f10642_c0s1	2	histidyl-trna synthetase	2363	20	0	0.836	4	P:histidyl-tRNA aminoacylation; F:ATP binding; F:histidine-tRNA ligase activity; C:plastid	EC:6.1.1.21
	f10949_c0s7	2	peroxisome biogenesis protein 3-2-like	1308	20	0	0.7595	4	C:integral to peroxisomal membrane; C:cytoplasmic membrane-bounded vesicle; P:peroxisome organization; C:mitochondrion	-
	f1160_c0s9	2	---NA---	687	0	0	0	0	-	0
	f11615_c0s1	2	---NA---	2051	0	0	0	0	-	0
	f12200_c0s2	2	histone deacetylase	1287	20	0	0.9575	7	F:histone deacetylase activity (H4-K16 specific); P:regulation of transcription, DNA-dependent; P:histone deacetylation; F:NAD-dependent histone deacetylase activity (H3-K14 specific); F:NAD-dependent histone deacetylase activity (H4-K16 specific); F:NAD-dependent histone deacetylase activity (H3-K9 specific); C:nucleus	EC:3.5.1.98
	f14091_c0s2	2	---NA---	1443	0	0	0	0	-	0
	f14167_c0s2	2	---NA---	1583	0	0	0	0	-	0
	f1527_c0s2	2	t-complex protein 1 subunit theta-like	1058	20	2.64e-96	0.9355	4	P:protein folding; C:cytoplasm; F:unfolded protein binding; F:ATP binding	-
	f21853_c0s1	2	---NA---	1425	0	0	0	0	-	0
	f4927_c0s2	2	protein phosphatase 2c and cyclic nucleotide-binding kinase domain-containing protein	4297	20	0	0.8595	10	P:protein dephosphorylation; P:regulation of protein phosphorylation; F:cGMP-dependent protein kinase activity; F:metal ion binding; C:protein serine/threonine phosphatase complex; F:ATP binding; F:protein serine/threonine phosphatase activity; F:cAMP-dependent protein kinase regulator activity; C:cAMP-dependent protein kinase complex; C:plasma membrane	EC:2.7.11.12
	f4982_c0s10	2	---NA---	3177	0	0	0	0	-	0
	f7395_c0s2	2	glutamyl-trna amidotransferase subunit a-like	2249	20	0	0.875	2	F:carbon-nitrogen ligase activity, with glutamine as amido-N-donor; F:amidase activity	EC:6.3.5.0; EC:3.5.1.4
c	f10083_c0s5	3	nucleotidyltransferase family expressed	2474	20	0	0.718	1	F:nucleotidyltransferase activity	0
c	f10746_c0s3	3	---NA---	395	0	0	0	0	-	0
c	f16036_c0s2	3	---NA---	1328	0	0	0	0	-	0
c	f19995_c0s1	3	probable protein phosphatase 2c 35-like	1061	20	1.08e-91	0.844	5	C:protein serine/threonine phosphatase complex; F:metal ion binding; F:protein serine/threonine phosphatase activity; C:plasma membrane; P:protein dephosphorylation	-
c	f24083_c0s1	3	transposon ping pong snoopy sub-class	774	20	5.06e-41	0.6705	1	F:DNA binding	0
c	f32645_c0s3	3	ru large subunit-binding protein subunit chloroplastic-like	1341	20	0	0.848	5	C:cytoplasmic membrane-bounded vesicle; F:ATP binding; P:protein refolding; C:membrane; C:plastid	-
c	f7361_c0s2	3	ac025296_11 transcription factor	1709	7	8.27e-25	0.5686	1	F:DNA binding	0
n	f31594_c0s1	3	---NA---	900	0	0	0	0	-	0
	f10447_c0s3	3	transcription-repair-coupling factor-like	1895	20	0	0.885	8	F:damaged DNA binding; P:DNA repair; C:mitochondrion; P:regulation of transcription, DNA-dependent; F:ATP-dependent helicase activity; F:ATP binding; F:sequence-specific DNA binding transcription factor activity; C:chloroplast	-
	f10883_c0s1	3	peptidyl-prolyl isomerase pasticcino1	2382	20	0	0.8575	14	P:protein peptidyl-prolyl isomerization; P:protein folding; P:embryonic pattern specification; P:response to cytokinin stimulus; F:peptidyl-prolyl cis-trans isomerase activity; F:FK506 binding; P:cell differentiation; F:protein binding; P:establishment of cell polarity; P:lateral root development; P:very long-chain fatty acid biosynthetic process; P:unidimensional cell growth; C:endoplasmic retic…	EC:5.2.1.8
	f12339_c0s5	3	---NA---	867	0	0	0	0	-	0
	f12465_c0s2	3	nadh:ubiquinone oxidoreductase subunit-	1262	20	1.73e-86	0.761	5	C:membrane; F:electron carrier activity; C:mitochondrion; C:plastid; F:NADH dehydrogenase (ubiquinone) activity	EC:1.6.5.3
	f17760_c0s1	3	monoglyceride lipase-like	1188	20	1.06e-166	0.865	2	F:hydrolase activity; C:plastid	-
	f18247_c0s2	3	lmbr1 domain-containing protein 2 homolog a-like	1312	20	0	0.909	1	C:integral to membrane	-
	f1910_c0s3	3	coatomer beta subunit family protein	5698	20	0	0.922	6	F:myosin heavy chain kinase activity; F:binding; C:membrane coat; P:vesicle-mediated transport; P:intracellular protein transport; F:structural molecule activity	EC:2.7.11.7
	f19404_c0s2	3	ubiquitin carboxyl-terminal hydrolase 2-like	806	20	9.72e-83	0.767	10	F:metal ion binding; F:hydrolase activity; F:cysteine-type peptidase activity; F:zinc ion binding; F:peptidase activity; F:ubiquitin thiolesterase activity; P:ubiquitin-dependent protein catabolic process; C:proteasome complex; C:chloroplast; F:ubiquitin-specific protease activity	0
	f19415_c0s3	3	PREDICTED: uncharacterized protein LOC100827060	802	11	1.63e-51	0.7791	1	C:mitochondrion	0
	f20437_c0s1	3	atp-dependent dna family expressed	2666	20	0	0.824	9	F:ATP-dependent 3'-5' DNA helicase activity; P:DNA replication; F:nucleic acid binding; C:intracellular; F:protein binding; F:ATP binding; P:DNA recombination; F:four-way junction helicase activity; P:DNA repair	-
	f22294_c0s1	3	transposon en spm sub-class	1935	20	1.13e-45	0.5195	0	-	0
	f22381_c0s3	3	auxin-induced protein 5ng4-like	772	20	1.81e-99	0.855	1	C:membrane	-
	f2276_c0s11	3	glycogen synthase kinase-3 -3	2120	20	0	0.955	4	F:ATP binding; P:protein phosphorylation; F:protein serine/threonine kinase activity; F:tau-protein kinase activity	EC:2.7.11.0; EC:2.7.11.26
	f27528_c0s1	3	probable beta- -galactosyltransferase 19-like	819	20	1.7e-25	0.7295	9	C:mitochondrion; P:protein glycosylation; F:transferase activity; C:integral to membrane; C:membrane; F:galactosyltransferase activity; C:Golgi apparatus; ; F:transferase activity, transferring glycosyl groups	0
	f29971_c0s1	3	tf-like protein	620	11	1.14e-43	0.6327	7	C:mitochondrion; F:metal ion binding; P:regulation of transcription, DNA-dependent; P:transcription, DNA-dependent; F:zinc ion binding; C:nucleus; F:sequence-specific DNA binding transcription factor activity	0
	f37932_c0s1	3	---NA---	1218	0	0	0	0	-	0
	f5766_c0s3	3	peptidyl-prolyl cis-trans isomerase cyp19-3	362	20	2.19e-30	0.8835	8	P:protein folding; P:response to cadmium ion; F:protein binding; F:cyclosporin A binding; P:signal transduction; P:protein peptidyl-prolyl isomerization; C:cytosol; F:peptidyl-prolyl cis-trans isomerase activity	EC:5.2.1.8
	f5766_c0s5	3	peptidyl-prolyl cis-trans isomerase cyp19-3	437	20	9.33e-50	0.9055	8	P:protein folding; P:response to cadmium ion; F:protein binding; F:cyclosporin A binding; P:signal transduction; P:protein peptidyl-prolyl isomerization; C:cytosol; F:peptidyl-prolyl cis-trans isomerase activity	EC:5.2.1.8
	f6630_c0s8	3	outer cell layer5a	2098	20	0	0.812	5	F:sequence-specific DNA binding transcription factor activity; F:transcription regulator activity; F:sequence-specific DNA binding; C:nucleus; P:regulation of transcription, DNA-dependent	-
	f7480_c0s2	3	PREDICTED: uncharacterized protein LOC100821464	343	6	1.03e-23	0.745	0	-	0
	f9127_c0s2	3	hepatoma-derived growth factor-related protein	4630	20	0	0.6325	1	C:cytoplasmic membrane-bounded vesicle	-
c	f11852_c0s1	4	tpa: wrky dna-binding domain superfamily protein	678	20	1.77e-56	0.7205	3	F:sequence-specific DNA binding; F:sequence-specific DNA binding transcription factor activity; P:transcription, DNA-dependent	-
c	f12909_c0s1	4	---NA---	518	0	0	0	0	-	0
c	f13898_c0s1	4	tpa: wrky dna-binding domain superfamily protein	753	20	5.37e-104	0.689	3	P:transcription, DNA-dependent; F:sequence-specific DNA binding transcription factor activity; F:sequence-specific DNA binding	-
c	f16673_c0s1	4	PREDICTED: uncharacterized protein LOC100828757	866	20	1.98e-86	0.7635	1	C:plastid	-
c	f2088_c0s1	4	---NA---	323	0	0	0	0	-	0
c	f2376_c0s1	4	stress responsive protein	343	20	1.54e-48	0.847	0	-	0
c	f2402_c0s2	4	fructan exohydrolase	188	20	9.46e-27	0.894	8	F:hydrolase activity; F:hydrolase activity, hydrolyzing O-glycosyl compounds; P:metabolic process; P:carbohydrate metabolic process; F:hydrolase activity, acting on glycosyl bonds; F:fructan beta-(2,6)-fructosidase activity; C:mitochondrion; C:cytoplasmic membrane-bounded vesicle	0
c	f2402_c0s3	4	fructan exohydrolase	583	20	8.48e-27	0.834	1	C:cytoplasmic membrane-bounded vesicle	-
c	f2430_c0s1	4	---NA---	124	0	0	0	0	-	0
c	f2478_c0s1	4	mip tip subfamily	577	20	3.22e-83	0.922	4	C:vacuolar membrane; C:integral to membrane; P:transmembrane transport; F:transporter activity	-
c	f24857_c0s1	4	leucine rich repeat family expressed	1423	20	5.46e-127	0.6835	1	C:mitochondrion	-
c	f3296_c0s1	4	---NA---	248	0	0	0	0	-	0
c	f3614_c0s2	4	pr-3 class iv chitinase	964	20	2.45e-121	0.821	6	F:chitinase activity; P:chitin catabolic process; C:cytoplasmic membrane-bounded vesicle; P:response to other organism; F:chitin binding; P:cell wall macromolecule catabolic process	EC:3.2.1.14
c	f3617_c0s1	4	predicted protein	536	3	8.2e-26	0.6967	0	-	0
c	f3984_c0s2	4	protein	784	20	3.62e-24	0.6245	2	C:mitochondrion; C:plastid	-
c	f3984_c0s3	4	chaperone protein dnaj chloroplastic-like	552	20	3.86e-21	0.6575	2	C:mitochondrion; C:plastid	-
c	f4821_c0s1	4	tonoplast intrinsic protein	524	20	3.81e-28	0.895	4	C:vacuolar membrane; C:integral to membrane; P:transmembrane transport; F:transporter activity	-
c	f5614_c0s1	4	lipoxygenase	228	20	8.66e-39	0.9415	3	F:metal ion binding; P:oxidation-reduction process; F:oxidoreductase activity, acting on single donors with incorporation of molecular oxygen, incorporation of two atoms of oxygen	EC:1.13.11.0
c	f5717_c0s1	4	---NA---	229	0	0	0	0	-	0
c	f5912_c0s1	4	---NA---	1200	0	0	0	0	-	0
c	f6008_c0s2	4	wrky-type transcription factor 45-2	797	20	1.43e-60	0.6445	3	F:sequence-specific DNA binding; F:sequence-specific DNA binding transcription factor activity; P:transcription, DNA-dependent	-
c	f6267_c0s1	4	tpa: tify domain cct motif transcription factor family protein	758	20	1.33e-50	0.659	0	-	0
c	f6278_c0s1	4	lipoxygenase	439	20	2e-63	0.775	11	F:iron ion binding; P:fatty acid biosynthetic process; F:oxidoreductase activity, acting on single donors with incorporation of molecular oxygen, incorporation of two atoms of oxygen; P:lipid biosynthetic process; P:oxidation-reduction process; P:oxylipin biosynthetic process; F:oxidoreductase activity; F:lipoxygenase activity; F:metal ion binding; C:chloroplast; C:plastid	0
c	f6544_c0s1	4	beta glucanase	303	20	4.28e-37	0.773	4	F:hydrolase activity, hydrolyzing O-glycosyl compounds; P:carbohydrate metabolic process; C:cytoplasmic membrane-bounded vesicle; F:cation binding	EC:3.2.1.0
c	f6864_c0s5	4	subtilisin-like serine protease	613	20	5.19e-102	0.704	3	F:serine-type endopeptidase activity; C:cytoplasmic membrane-bounded vesicle; P:proteolysis	EC:3.4.21.0
c	f7469_c0s1	4	fructan 6-exohydrolase	203	20	8.88e-33	0.8225	9	F:hydrolase activity; F:hydrolase activity, hydrolyzing O-glycosyl compounds; F:beta-fructofuranosidase activity; F:sucrose alpha-glucosidase activity; P:metabolic process; P:carbohydrate metabolic process; F:hydrolase activity, acting on glycosyl bonds; F:fructan beta-(2,6)-fructosidase activity; C:cytoplasmic membrane-bounded vesicle	0
c	f7958_c0s1	4	lipoxygenase chloroplastic-like	262	20	5.53e-48	0.8255	3	F:metal ion binding; P:oxidation-reduction process; F:oxidoreductase activity, acting on single donors with incorporation of molecular oxygen, incorporation of two atoms of oxygen	EC:1.13.11.0
c	f8675_c0s1	4	leucine rich repeat family expressed	1506	20	0	0.778	2	F:ATP binding; P:apoptotic process	-
c	f981_c0s1	4	polyamine oxidase	1916	20	0	0.8965	3	C:cytoplasmic membrane-bounded vesicle; F:oxidoreductase activity; P:oxidation-reduction process	-
c	f9861_c0s3	4	tpa: cellulose synthase-like family protein	850	20	1.42e-147	0.809	5	F:cellulose synthase (UDP-forming) activity; P:cellulose biosynthetic process; C:integral to membrane; P:cellular cell wall organization; C:plastid	EC:2.4.1.12
	f10089_c0s1	4	pr17c precursor	459	20	1.41e-31	0.8475	0	-	0
	f10695_c0s1	4	---NA---	466	0	0	0	0	-	0
	f10728_c0s1	4	gl1 protein	1764	20	0	0.8885	5	P:fatty acid biosynthetic process; F:oxidoreductase activity; F:iron ion binding; C:integral to membrane; P:oxidation-reduction process	-
	f10743_c0s1	4	benzothiadiazole-induced s-adenosyl-l-methionine:salicylic acid carboxyl methyltransferase 1	1389	20	1.4e-147	0.7105	1	F:transferase activity	-
	f1097_c0s2	4	plasma membrane intrinsic protein	363	20	2.74e-59	0.916	4	C:integral to membrane; C:plasma membrane; P:transmembrane transport; F:transporter activity	-
	f11487_c0s1	4	polyol transporter protein 4	816	20	8.86e-39	0.7935	3	F:substrate-specific transmembrane transporter activity; C:integral to membrane; P:transmembrane transport	-
	f11927_c0s1	4	ubiquitin-conjugating enzyme e2 28	797	20	7.21e-97	0.9395	6	C:plasma membrane; P:protein ubiquitination; P:ubiquitin-dependent protein catabolic process; F:ATP binding; F:ubiquitin-protein ligase activity; P:post-translational protein modification	EC:6.3.2.19
	f12311_c0s1	4	---NA---	475	0	0	0	0	-	0
	f13146_c0s2	4	beta-glucosidase 16-like isoform 2	1089	20	1.05e-155	0.789	5	F:hydrolase activity, hydrolyzing O-glycosyl compounds; P:carbohydrate metabolic process; C:cytoplasmic membrane-bounded vesicle; C:plastid; F:cation binding	EC:3.2.1.0
	f13205_c0s1	4	allene oxide synthase	492	20	1.1e-35	0.8135	3	F:heme binding; F:monooxygenase activity; F:electron carrier activity	-
	f13208_c0s1	4	ferric reductase-like transmembrane component	286	16	7.32e-29	0.6644	8	P:oxidation-reduction process; F:oxidoreductase activity; F:electron carrier activity; C:integral to membrane; C:membrane; F:iron ion binding; F:flavin adenine dinucleotide binding; F:ferric-chelate reductase activity	0
	f13622_c0s1	4	purple acid phosphatase 22-like	700	20	6.08e-95	0.7645	2	C:cytoplasmic membrane-bounded vesicle; F:hydrolase activity	-
	f13884_c0s1	4	choline kinase	1248	20	7.45e-158	0.889	6	F:sequence-specific DNA binding transcription factor activity; F:DNA binding; F:phosphotransferase activity, alcohol group as acceptor; F:kinase activity; P:phosphorylation; P:regulation of transcription, DNA-dependent	EC:2.7.1.0
	f1431_c0s1	4	protein	917	20	7.59e-74	0.7525	1	C:cytoplasmic membrane-bounded vesicle	-
	f14659_c0s1	4	lipase class 3 family protein	664	20	6.09e-72	0.6175	1	F:hydrolase activity	-
	f14982_c0s1	4	beta-glucosidase 16-like isoform 1	963	20	3.62e-167	0.8355	5	F:hydrolase activity, hydrolyzing O-glycosyl compounds; P:carbohydrate metabolic process; C:cytoplasmic membrane-bounded vesicle; C:plastid; F:cation binding	EC:3.2.1.0
	f15088_c0s1	4	cytochrome p450	1188	20	0	0.6755	5	C:cytoplasmic membrane-bounded vesicle; F:electron carrier activity; F:monooxygenase activity; F:heme binding; P:oxidation-reduction process	-
	f1589_c0s1	4	---NA---	419	0	0	0	0	-	0
	f1589_c0s3	4	---NA---	412	0	0	0	0	-	0
	f1589_c0s4	4	calcium binding ef-hand protein	122	7	8.94e-09	0.7757	1	F:calcium ion binding	0
	f1589_c0s5	4	calcium binding ef-hand protein	131	20	2.32e-14	0.808	1	F:calcium ion binding	-
	f1589_c0s6	4	---NA---	230	0	0	0	0	-	0
	f1589_c0s7	4	calcium binding ef-hand protein	159	9	3.11e-12	0.7922	1	F:calcium ion binding	0
	f1589_c0s9	4	calcium binding ef-hand protein	163	16	1.25e-15	0.7244	1	F:calcium ion binding	-
	f17907_c0s1	4	protein	676	20	4.97e-83	0.835	1	C:chloroplast	-
	f1806_c0s3	4	---NA---	445	0	0	0	0	-	0
	f1806_c0s4	4	---NA---	290	0	0	0	0	-	0
	f18126_c0s1	4	glutathione s-transferase	994	20	6.99e-99	0.742	1	C:cytoplasmic membrane-bounded vesicle	-
	f19002_c0s1	4	s-norcoclaurine synthase 1-like	1064	20	3.17e-136	0.792	3	F:oxidoreductase activity; F:iron ion binding; P:oxidation-reduction process	-
	f1931_c0s1	4	---NA---	206	0	0	0	0	-	0
	f20624_c0s1	4	---NA---	1000	0	0	0	0	-	0
	f21529_c0s1	4	protein kinase and pp2c-like domain-containing	1562	20	0	0.795	5	F:protein serine/threonine phosphatase activity; P:transport; P:protein phosphorylation; F:ATP binding; F:protein serine/threonine kinase activity	EC:2.7.11.0
	f21666_c0s1	4	fructosyltransferase-like protein	690	20	2.08e-87	0.949	3	F:transferase activity; F:sucrose alpha-glucosidase activity; P:carbohydrate metabolic process	EC:3.2.1.26; EC:3.2.1.48
	f22091_c0s2	4	cf2-like protein	1177	20	1.3e-82	0.626	1	C:cytoplasmic membrane-bounded vesicle	-
	f2254_c0s11	4	cell division protein aaa atpase family	164	20	8.46e-28	0.999	5	C:cytoplasmic membrane-bounded vesicle; F:ATP binding; F:nucleotide binding; F:nucleoside-triphosphatase activity; P:cell division	0
	f2254_c0s12	4	cell division protein aaa atpase family	186	20	2.65e-16	0.8675	5	F:ATP binding; F:nucleotide binding; F:nucleoside-triphosphatase activity; P:cell division; C:cytoplasmic membrane-bounded vesicle	0
	f2254_c0s16	4	cell division protein aaa atpase family	359	20	4.58e-50	0.8615	3	F:nucleoside-triphosphatase activity; F:ATP binding; P:cell division	EC:3.6.1.15
	f23302_c0s1	4	fructosyltransferase-like protein	1016	20	0	0.99	3	F:transferase activity; F:sucrose alpha-glucosidase activity; P:carbohydrate metabolic process	EC:3.2.1.26; EC:3.2.1.48
	f2483_c0s1	4	---NA---	190	0	0	0	0	-	0
	f2501_c0s1	4	---NA---	283	0	0	0	0	-	0
	f2562_c0s8	4	alpha-l-fucosidase 2 precursor	700	20	2.8e-110	0.8925	3	F:hydrolase activity, acting on ester bonds; C:cytoplasmic membrane-bounded vesicle; P:lipid metabolic process	-
	f25916_c0s1	4	bifunctional monodehydroascorbate reductase and carbonic anhydrase nectarin-3-like	988	20	8.66e-145	0.7435	12	F:calcium-transporting ATPase activity; F:carbonate dehydratase activity; F:calmodulin binding; P:calcium ion transmembrane transport; F:zinc ion binding; F:calcium channel activity; P:one-carbon metabolic process; C:cytoplasmic membrane-bounded vesicle; C:chloroplast inner membrane; C:chloroplast stroma; C:endoplasmic reticulum; C:plasma membrane	EC:3.6.3.8; EC:4.2.1.1
	f27677_c0s1	4	probable lrr receptor-like serine threonine-protein kinase at4g08850-like	1387	20	1.39e-162	0.6175	1	C:cytoplasmic membrane-bounded vesicle	-
	f29337_c0s1	4	alcohol dehydrogenase superfamily protein	666	20	1.96e-105	0.8435	3	F:zinc ion binding; P:oxidation-reduction process; F:2-alkenal reductase [NAD(P)] activity	EC:1.3.1.74
	f3384_c0s1	4	---NA---	223	0	0	0	0	-	0
	f3620_c0s1	4	---NA---	289	0	0	0	0	-	0
	f3714_c0s1	4	---NA---	459	0	0	0	0	-	0
	f4019_c0s1	4	allene oxide synthase	1802	20	0	0.916	4	F:hydroperoxide dehydratase activity; F:heme binding; F:monooxygenase activity; F:electron carrier activity	EC:4.2.1.92
	f44697_c0s1	4	embryogenesis transmembrane	1587	20	1.43e-136	0.7345	1	C:membrane	-
	f4542_c0s1	4	---NA---	226	0	0	0	0	-	0
	f4638_c0s2	4	psbp-like protein chloroplastic-like	201	1	7e-08	0.95	0	-	0
	f4695_c0s1	4	hydroxyanthranilate hydroxycinnamoyltransferase 3	1836	20	0	0.8935	2	F:transferase activity, transferring acyl groups other than amino-acyl groups; C:mitochondrion	EC:2.3.1.0
	f5053_c0s1	4	---NA---	198	0	0	0	0	-	0
	f5163_c0s2	4	plasma membrane intrinsic protein	549	20	6.34e-33	0.943	4	C:integral to membrane; C:plasma membrane; P:transmembrane transport; F:transporter activity	-
	f5789_c0s1	4	calcium-binding protein	652	20	1.76e-46	0.738	2	F:calcium ion binding; C:plastid	-
	f6850_c0s1	4	burp domain-containing protein	1689	20	4.6e-149	0.8205	0	-	0
	f7506_c0s1	4	ammonium transporter amt2	996	20	1.56e-134	0.887	3	P:ammonium transmembrane transport; C:integral to membrane; F:ammonium transmembrane transporter activity	-
	f7806_c0s1	4	eukaryotic aspartyl protease family protein	1430	20	7.67e-151	0.625	1	C:mitochondrion	-
	f8067_c0s3	4	soluble starch synthase iii-1	1780	20	0	0.7335	2	P:glucan biosynthetic process; C:plastid	-
	f8067_c0s4	4	soluble starch synthase iii-1	1792	20	0	0.728	2	P:glucan biosynthetic process; C:plastid	-
	f8217_c0s11	4	nbs-lrr type disease resistance protein rpg1-b	2284	20	0	0.696	3	P:defense response; P:apoptotic process; F:ATP binding	0
	f8564_c0s1	4	ferric reductase-like transmembrane component	233	20	1.06e-40	0.8955	9	P:oxidation-reduction process; F:oxidoreductase activity; F:electron carrier activity; C:integral to membrane; C:membrane; F:iron ion binding; F:flavin adenine dinucleotide binding; F:ferric-chelate reductase activity; F:NAD(P)H oxidase activity	0
	f8882_c0s2	4	oxygen evolving enhancer protein 3	610	20	4.83e-81	0.861	8	C:chloroplast photosystem II; C:chloroplast thylakoid lumen; C:extrinsic to membrane; F:electron transporter, transferring electrons within the cyclic electron transport pathway of photosynthesis activity; C:nitrite reductase complex [NAD(P)H]; F:calcium ion binding; P:photosynthetic electron transport chain; C:oxygen evolving complex	-
	f8905_c0s1	4	mitochondrial carnitine acylcarnitine carrier-like	436	20	9.41e-40	0.937	8	F:binding; C:mitochondrial inner membrane; P:transmembrane transport; P:mitochondrial transport; P:ornithine transport; C:integral to membrane; C:chloroplast; F:transporter activity	-
	f932_c0s2	4	r40c2 protein	408	20	5.7e-78	0.7825	0	-	0
	f946_c1s3	4	---NA---	387	0	0	0	0	-	0
c	f1112_c0s1	5	hsf-type dna-binding domain containing expressed	2414	20	0	0.7765	5	F:sequence-specific DNA binding transcription factor activity; F:sequence-specific DNA binding; P:response to stress; C:nucleus; P:regulation of transcription, DNA-dependent	-
c	f11448_c0s1	5	---NA---	128	0	0	0	0	-	0
c	f12600_c0s3	5	predicted protein	470	6	1.41e-40	0.7217	0	-	0
c	f12756_c0s6	5	---NA---	582	0	0	0	0	-	0
c	f14573_c0s1	5	---NA---	286	0	0	0	0	-	0
c	f14626_c0s15	5	leucine rich repeat family protein	586	20	6.28e-48	0.6225	1	C:cytoplasmic membrane-bounded vesicle	-
c	f15155_c0s1	5	dhhc zinc finger domain containing protein	1639	20	0	0.825	2	F:zinc ion binding; C:membrane	-
c	f15273_c0s1	5	---NA---	268	0	0	0	0	-	0
c	f15752_c0s1	5	aminoacyl-trna synthetase	1761	20	0	0.69	1	F:aminoacyl-tRNA ligase activity	0
c	f17187_c0s7	5	disease resistance protein rpp13-like	2048	20	0	0.6755	3	P:defense response; P:apoptotic process; F:ATP binding	0
c	f19420_c0s4	5	histone-lysine n-methyltransferase	1593	20	0	0.716	5	P:methylation; C:nucleus; F:zinc ion binding; F:methyltransferase activity; C:mitochondrion	EC:2.1.1.0
c	f19751_c0s1	5	---NA---	243	0	0	0	0	-	0
c	f19763_c0s2	5	pentatricopeptide repeat-containing protein	932	20	0	0.7965	3	F:binding; P:embryo development ending in seed dormancy; C:plastid	-
c	f20395_c0s1	5	---NA---	903	0	0	0	0	-	0
c	f22651_c0s1	5	chromatin remodeling complex subunit	975	11	4.65e-82	0.6027	1	F:binding	-
c	f22688_c0s3	5	hypothetical protein SORBIDRAFT_10g007410	1154	1	1.98e-07	0.55	5	F:binding; F:peptidyl-prolyl cis-trans isomerase activity; P:protein folding; P:protein peptidyl-prolyl isomerization; F:isomerase activity	0
c	f23223_c0s1	5	---NA---	729	0	0	0	0	-	0
c	f23434_c0s1	5	predicted protein	2224	20	0	0.615	1	C:plastid	0
c	f32645_c0s1	5	ru large subunit-binding protein subunit chloroplastic-like	1341	20	0	0.845	5	C:cytoplasmic membrane-bounded vesicle; F:ATP binding; P:protein refolding; C:membrane; C:plastid	-
c	f4790_c0s1	5	---NA---	696	0	0	0	0	-	0
c	f5257_c0s2	5	allene oxide cyclase	980	20	1.76e-126	0.899	3	P:jasmonic acid biosynthetic process; F:allene-oxide cyclase activity; C:chloroplast	EC:5.3.99.6
c	f7216_c0s1	5	ankyrin repeat-containing	1124	20	1.06e-112	0.8275	2	P:biological_process; C:cellular_component	0
c	f9275_c0s1	5	flavonol synthase	482	20	5.36e-63	0.7485	3	F:oxidoreductase activity; P:oxidation-reduction process; F:iron ion binding	-
c	f9515_c0s2	5	---NA---	201	0	0	0	0	-	0
n	f26490_c0s8	5	predicted protein	793	1	2.47e-50	0.56	0	-	0
n	f34470_c0s1	5	---NA---	505	0	0	0	0	-	0
n	f38080_c0s1	5	predicted protein	334	1	2.04e-25	0.68	0	-	0
n	f43998_c0s1	5	---NA---	566	0	0	0	0	-	0
n	f45211_c0s1	5	---NA---	745	0	0	0	0	-	0
n	f7021_c0s1	5	---NA---	138	0	0	0	0	-	0
	f10091_c0s1	5	probable gluconokinase-like	1818	20	1.08e-112	0.802	7	P:carbohydrate metabolic process; C:cytoplasmic membrane-bounded vesicle; P:phosphorylation; F:shikimate kinase activity; F:ATP binding; C:membrane; C:plastid	EC:2.7.1.71
	f10313_c0s1	5	---NA---	128	0	0	0	0	-	0
	f11580_c0s2	5	6-phosphofructokinase chloroplastic-like	1065	20	0	0.93	5	F:6-phosphofructokinase activity; C:6-phosphofructokinase complex; F:ATP binding; P:glycolysis; C:plastid	EC:2.7.1.11
	f11932_c0s1	5	---NA---	537	0	0	0	0	-	0
	f11981_c0s1	5	casein kinase ii subunit beta-4	1474	20	1.12e-167	0.839	4	F:kinase activity; C:protein kinase CK2 complex; P:phosphorylation; F:protein kinase regulator activity	-
	f12054_c0s1	5	receptor kinase 5	649	20	3.92e-28	0.777	2	F:protein kinase activity; F:nucleotide binding	-
	f12278_c0s3	5	gamma response i protein	640	13	3.01e-29	0.6592	4	F:RNA binding; F:nucleic acid binding; P:RNA processing; C:intracellular	0
	f12281_c0s2	5	---NA---	406	0	0	0	0	-	0
	f12312_c0s5	5	kinesin heavy chain	3421	20	0	0.8365	4	P:microtubule-based movement; F:ATP binding; F:microtubule motor activity; C:microtubule	-
	f12351_c0s4	5	rna pseudouridine synthase chloroplastic-like	1266	20	0	0.806	6	F:pseudouridine synthase activity; F:hydrolase activity, acting on glycosyl bonds; F:RNA binding; F:protein kinase activity; P:pseudouridine synthesis; F:nucleotide binding	EC:5.4.99.12
	f12366_c0s2	5	methyltransferase-like protein 1-like	2522	20	0	0.79	4	F:nucleic acid binding; P:nucleobase-containing compound metabolic process; P:methylation; F:methyltransferase activity	EC:2.1.1.0
	f12619_c0s1	5	mpv17 pmp22 family expressed	859	20	2.27e-105	0.8645	3	C:integral to membrane; C:chloroplast envelope; C:peroxisomal membrane	-
	f12661_c0s22	5	---NA---	1429	0	0	0	0	-	0
	f12701_c0s1	5	large subunit gtpase 1 homolog	569	18	1.78e-24	0.7456	3	F:GTP binding; C:intracellular; P:biological_process	0
	f12853_c0s2	5	histone-lysine n-methyltransferase ashr3	2343	20	0	0.773	4	P:histone lysine methylation; F:histone-lysine N-methyltransferase activity; C:nucleus; F:zinc ion binding	EC:2.1.1.43
	f13031_c0s2	5	pathogenesis-related homeodomain	2845	20	0	0.627	7	F:metal ion binding; F:sequence-specific DNA binding; P:response to auxin stimulus; F:protein binding; F:sequence-specific DNA binding transcription factor activity; P:positive regulation of transcription, DNA-dependent; C:nucleus	-
	f13055_c0s1	5	---NA---	609	0	0	0	0	-	0
	f13069_c0s2	5	---NA---	1809	0	0	0	0	-	0
	f13242_c0s5	5	armadillo beta-catenin-like repeat-containing protein	2123	20	0	0.731	3	C:vacuolar membrane; F:binding; C:plastid	-
	f14094_c0s2	5	nucleotidyltransferase domain containing expressed	873	20	0	0.898	1	F:polynucleotide adenylyltransferase activity	EC:2.7.7.19
	f14371_c0s1	5	d-alanine--d-alanine ligase	355	20	5.81e-40	0.8275	2	F:D-alanine-D-alanine ligase activity; C:chloroplast	EC:6.3.2.4
	f14434_c0s2	5	---NA---	301	0	0	0	0	-	0
	f14879_c0s5	5	opa3-like	653	20	2.07e-62	0.829	1	C:mitochondrion	-
	f14919_c0s3	5	predicted protein	398	19	5.79e-40	0.6842	4	C:plastid; F:molecular_function; C:chloroplast; P:embryo development	0
	f15196_c0s2	5	uncharacterized loc101210078	925	20	9.44e-117	0.8095	1	C:mitochondrion	-
	f15274_c0s2	5	phospholipase carboxylesterase family expressed	1318	20	0	0.7965	3	F:molecular_function; P:biological_process; C:cellular_component	0
	f15479_c0s4	5	mediator of rna polymerase ii transcription subunit 19a-like	906	20	5.78e-73	0.8995	0	-	0
	f15501_c0s4	5	bsd domain containing protein	1427	20	1.1e-143	0.6665	0	-	0
	f15761_c0s4	5	histone acetyltransferase	3473	20	0	0.7435	7	F:transcription cofactor activity; F:zinc ion binding; C:mitochondrion; P:regulation of transcription, DNA-dependent; P:histone acetylation; F:histone acetyltransferase activity; C:nucleus	EC:2.3.1.48
	f15762_c0s1	5	---NA---	887	0	0	0	0	-	0
	f15974_c0s2	5	class i glutamine amidotransferase domain-containing protein	1849	20	0	0.794	1	C:chloroplast	-
	f15975_c0s2	5	myosin-h heavy chain-like	1548	20	0	0.9185	14	P:root hair cell tip growth; P:peroxisome localization; C:myosin complex; P:fruit development; P:cell division; F:ATP binding; F:motor activity; F:actin binding; P:post-embryonic development; P:mitochondrion localization; P:trichome branching; C:endomembrane system; P:Golgi localization; P:actin filament-based movement	-
	f16099_c0s1	5	uv-stimulated scaffold protein a homolog	848	20	5.44e-136	0.736	1	C:plastid	-
	f16226_c0s1	5	pentatricopeptide repeat-containing protein	658	20	4.65e-107	0.8265	2	F:binding; C:plastid	-
	f16322_c0s2	5	---NA---	414	0	0	0	0	-	0
	f16345_c0s4	5	ubiquitin-protein ligase	683	20	4.18e-116	0.847	1	F:ligase activity	-
	f16512_c0s1	5	wpp domain-interacting protein 3-like	792	11	3.16e-71	0.6873	0	-	0
	f16642_c0s2	5	cral trio domain sec14p-like phosphatidylinositol transfer family protein	1842	20	0	0.8035	4	C:mitochondrion; C:plastid; P:transport; F:transporter activity	-
	f16782_c0s14	5	---NA---	863	0	0	0	0	-	0
	f17049_c0s4	5	filament-like plant protein 7-like	1623	20	0	0.664	0	-	0
	f17108_c0s2	5	protein	2356	20	0	0.753	4	F:iron ion binding; P:protein phosphorylation; F:ATP binding; F:protein serine/threonine kinase activity	EC:2.7.11.0
	f17392_c0s2	5	pentatricopeptide repeat-containing protein	1280	20	4.83e-94	0.6335	3	F:kinase activity; P:cellular metabolic process; C:plastid	-
	f17946_c0s1	5	acyl- n-acyltransferase with ring fyve phd-type zinc finger domain-containing protein	1266	20	1.03e-90	0.6515	7	P:metabolic process; F:N-acetyltransferase activity; F:metal ion binding; F:zinc ion binding; P:regulation of transcription, DNA-dependent; C:nucleus; F:DNA binding	0
	f18025_c0s7	5	p-loop containing nucleoside triphosphate hydrolase	943	20	3.46e-101	0.736	6	F:serine-type endopeptidase activity; F:ATP binding; C:chloroplast; P:proteolysis; F:ATP-dependent peptidase activity; C:mitochondrion	EC:3.4.21.0
	f18535_c0s5	5	proton-dependent oligopeptide transporter	752	20	4.28e-157	0.846	3	C:membrane; P:oligopeptide transport; F:transporter activity	-
	f18536_c0s2	5	type i inositol- -trisphosphate 5-phosphatase cvp2-like	2346	20	0	0.8165	3	F:inositol-1,4,5-trisphosphate 5-phosphatase activity; F:inositol-polyphosphate 5-phosphatase activity; F:inositol-1,3,4,5-tetrakisphosphate 5-phosphatase activity	EC:3.1.3.56
	f19207_c0s3	5	---NA---	1243	0	0	0	0	-	0
	f19241_c0s2	5	hypothetical protein OsI_10430	2491	19	0	0.6016	1	F:protein binding	0
	f19256_c0s4	5	protein tas-like	633	20	4.27e-91	0.8225	3	C:cytoplasmic membrane-bounded vesicle; F:oxidoreductase activity; P:oxidation-reduction process	-
	f19399_c0s1	5	phosphomannomutase phosphoglucomutase-like	420	20	5.54e-75	0.8285	4	F:phosphomannomutase activity; P:carbohydrate metabolic process; C:chloroplast; F:phosphoglucomutase activity	EC:5.4.2.8; EC:5.4.2.2
	f19443_c0s1	5	predicted protein	423	1	1.15e-09	0.76	0	-	0
	f19683_c0s6	5	---NA---	667	0	0	0	0	-	0
	f19703_c0s1	5	probable inactive beta-glucosidase 14-like	561	20	1.05e-97	0.7085	4	F:hydrolase activity, hydrolyzing O-glycosyl compounds; P:carbohydrate metabolic process; C:cytoplasmic membrane-bounded vesicle; F:cation binding	EC:3.2.1.0
	f19969_c0s1	5	---NA---	261	0	0	0	0	-	0
	f20020_c0s1	5	snf2 histone linker phd ring	842	12	2.72e-10	0.8	11	F:metal ion binding; F:helicase activity; F:nucleic acid binding; F:ATP binding; F:zinc ion binding; F:DNA binding; P:cysteine metabolic process; P:metabolic process; F:catalytic activity; F:cysteine desulfurase activity; F:pyridoxal phosphate binding	0
	f20053_c0s1	5	rna-directed dna methylation 4	1193	20	1.38e-153	0.7585	4	P:DNA methylation; P:chromatin silencing; F:sequence-specific DNA binding transcription factor activity; P:post-embryonic development	-
	f20333_c0s1	5	---NA---	272	0	0	0	0	-	0
	f20353_c0s2	5	phd-finger family expressed	2420	20	0	0.622	1	F:metal ion binding	-
	f2087_c0s1	5	sucrose:sucrose 1-fructosyltransferase	528	20	0	0.9535	10	F:hydrolase activity, hydrolyzing O-glycosyl compounds; F:beta-fructofuranosidase activity; F:sucrose alpha-glucosidase activity; F:transferase activity; F:hydrolase activity; P:metabolic process; P:carbohydrate metabolic process; F:hydrolase activity, acting on glycosyl bonds; F:transferase activity, transferring glycosyl groups; F:sucrose 1F-fructosyltransferase activity	0
	f2096_c1s7	5	---NA---	224	0	0	0	0	-	0
	f20965_c0s5	5	probable allantoin permease-like	413	20	9.02e-53	0.826	3	C:membrane; P:nucleobase transport; F:nucleobase transmembrane transporter activity	-
	f20970_c0s2	5	---NA---	510	0	0	0	0	-	0
	f21074_c0s1	5	protein set domain group 40-like	1444	20	0	0.708	2	F:molecular_function; P:biological_process	0
	f21086_c0s6	5	---NA---	1731	0	0	0	0	-	0
	f21247_c0s1	5	negatively light-regulated expressed	385	17	1.2e-14	0.8453	0	-	0
	f21587_c0s2	5	protein	357	20	5.63e-35	0.7855	4	C:cytoplasmic membrane-bounded vesicle; P:metabolic process; F:hydrolase activity; F:receptor activity	-
	f22030_c0s3	5	pentatricopeptide repeat-containing protein at5g03800-like	1436	20	0	0.719	3	P:embryo development ending in seed dormancy; F:binding; C:plastid	-
	f22131_c0s1	5	---NA---	654	0	0	0	0	-	0
	f22551_c0s2	5	PREDICTED: uncharacterized protein LOC100839471	821	1	2.78e-08	0.65	0	-	0
	f22604_c0s2	5	chloride channel protein clc-c-like	754	20	1.85e-76	0.7865	4	C:membrane; F:voltage-gated chloride channel activity; P:transmembrane transport; P:chloride transport	-
	f23101_c0s1	5	gamma-tubulin complex	2405	20	0	0.6955	3	C:microtubule organizing center; P:microtubule cytoskeleton organization; C:spindle pole	-
	f23584_c0s5	5	---NA---	537	0	0	0	0	-	0
	f23721_c0s2	5	protein	1128	20	2.12e-163	0.7805	2	F:polysaccharide binding; C:chloroplast	-
	f23750_c0s1	5	hypothetical protein	1277	16	8.37e-46	0.505	2	P:proteolysis; F:cysteine-type peptidase activity	0
	f23795_c0s2	5	trna pseudouridine synthase-like	1595	20	0	0.768	4	F:pseudouridine synthase activity; F:RNA binding; P:pseudouridine synthesis; C:mitochondrion	EC:5.4.99.12
	f23865_c0s4	5	PREDICTED: uncharacterized protein At4g14100-like	628	20	5.15e-110	0.7475	1	C:cytoplasmic membrane-bounded vesicle	-
	f23948_c0s2	5	---NA---	1124	0	0	0	0	-	0
	f24235_c0s1	5	uncharacterized mscs family protein at1g78610-like	279	2	2.16e-09	0.58	0	-	0
	f24249_c0s5	5	---NA---	776	0	0	0	0	-	0
	f24616_c0s1	5	---NA---	925	0	0	0	0	-	0
	f24660_c0s1	5	---NA---	1035	0	0	0	0	-	0
	f2667_c0s5	5	---NA---	215	0	0	0	0	-	0
	f27239_c0s2	5	receptor-like protein kinase herk 1-like	784	20	1.19e-168	0.7275	4	C:cytoplasmic membrane-bounded vesicle; F:protein kinase activity; C:mitochondrion; F:nucleotide binding	-
	f27897_c0s1	5	probable protein phosphatase 2c 8-like	793	20	2.26e-81	0.912	4	P:protein dephosphorylation; F:metal ion binding; F:protein serine/threonine phosphatase activity; C:protein serine/threonine phosphatase complex	-
	f28330_c0s2	5	ribonuclease 1	1010	20	2.37e-131	0.671	11	C:cell wall; F:RNA binding; P:jasmonic acid mediated signaling pathway; P:anthocyanin biosynthetic process; P:response to wounding; F:ribonuclease T2 activity; C:cytoplasmic membrane-bounded vesicle; P:aging; C:extracellular region; P:cellular response to phosphate starvation; C:plasma membrane	EC:3.1.27.1
	f29412_c0s1	5	predicted protein	487	2	1.52e-10	0.68	0	-	0
	f30183_c0s1	5	cytochrome c oxidase subunit iii	675	20	1.95e-109	0.7965	4	P:mitochondrial electron transport, cytochrome c to oxygen; C:integral to membrane; C:mitochondrion; F:cytochrome-c oxidase activity	EC:1.9.3.1
	f30777_c0s2	5	at1g67120	2115	18	0	0.6133	11	C:nucleus; P:ATP catabolic process; F:nucleotide binding; F:nucleoside-triphosphatase activity; F:transcription factor binding; F:ATP binding; F:ATPase activity; P:regulation of transcription, DNA-dependent; C:intracellular; P:regulation of protein complex assembly; C:chloroplast envelope	0
	f3112_c0s1	5	asf sf2-like pre-mrna splicing factor srp31	1712	20	1.43e-92	0.8745	3	F:nucleic acid binding; C:mitochondrion; F:nucleotide binding	-
	f3174_c0s4	5	---NA---	219	0	0	0	0	-	0
	f3174_c0s5	5	---NA---	210	0	0	0	0	-	0
	f32174_c0s1	5	cytochrome oxidase subunit partial	416	20	6.42e-53	0.743	9	P:aerobic respiration; C:mitochondrial inner membrane; C:respiratory chain; F:electron carrier activity; F:heme binding; P:transport; C:integral to membrane; P:electron transport chain; F:cytochrome-c oxidase activity	EC:1.9.3.1
	f32293_c0s1	5	cytochrome oxidase subunit i	452	20	1.01e-62	0.96	9	P:aerobic respiration; C:mitochondrial inner membrane; C:respiratory chain; F:electron carrier activity; F:heme binding; P:transport; C:integral to membrane; P:electron transport chain; F:cytochrome-c oxidase activity	EC:1.9.3.1
	f33522_c0s2	5	---NA---	1233	0	0	0	0	-	0
	f34201_c0s1	5	uracil transporter-like protein	507	20	6.59e-27	0.8245	3	C:membrane; P:nucleobase transport; F:nucleobase transmembrane transporter activity	-
	f34656_c0s2	5	probable lrr receptor-like serine threonine-protein kinase at4g08850-like	525	20	4.93e-40	0.6045	1	C:cytoplasmic membrane-bounded vesicle	-
	f3541_c0s2	5	myb-like protein	842	16	4.01e-42	0.7244	2	C:nucleus; F:DNA binding	0
	f35721_c0s2	5	---NA---	1679	0	0	0	0	-	0
	f36345_c0s1	5	bidirectional sugar transporter sweet4-like	377	20	6.49e-46	0.8205	3	P:carbohydrate transport; C:plasma membrane; C:integral to membrane	-
	f36439_c0s1	5	pentatricopeptide repeat-containing protein	641	20	2.59e-127	0.7285	3	C:mitochondrion; F:binding; C:plastid	-
	f37932_c0s2	5	---NA---	1204	0	0	0	0	-	0
	f4105_c0s14	5	p450	1850	20	2.4e-150	0.7645	4	F:heme binding; F:monooxygenase activity; P:oxidation-reduction process; F:electron carrier activity	-
	f4105_c0s6	5	p450	1849	20	0	0.7515	2	F:oxidoreductase activity; F:iron ion binding	-
	f41787_c0s1	5	hlh dna-binding domain superfamily protein	950	20	4.88e-59	0.6115	2	F:transcription regulator activity; C:nucleus	0
	f46119_c0s1	5	udp-glucose 4-epimerase	754	20	0	0.889	8	P:galactose biosynthetic process; F:UDP-arabinose 4-epimerase activity; C:plasma membrane; F:protein dimerization activity; P:response to stress; F:UDP-glucose 4-epimerase activity; F:coenzyme binding; C:cytosol	EC:5.1.3.5; EC:5.1.3.2
	f52327_c0s1	5	probable protein phosphatase 2c 63-like	838	20	4.95e-106	0.821	5	C:protein serine/threonine phosphatase complex; F:metal ion binding; F:protein serine/threonine phosphatase activity; P:protein dephosphorylation; C:mitochondrion	-
	f5364_c0s9	5	6-phosphogluconate dehydrogenase	933	20	1.31e-154	0.9	11	P:response to glucose stimulus; P:response to sucrose stimulus; P:response to fructose stimulus; C:mitochondrion; P:pentose-phosphate shunt; P:response to salt stress; F:phosphogluconate dehydrogenase (decarboxylating) activity; F:NADP binding; C:chloroplast; P:response to cadmium ion; C:membrane	EC:1.1.1.44
	f5419_c0s5	5	---NA---	667	0	0	0	0	-	0
	f5575_c0s2	5	regulator of chromosome condensation family protein	1351	20	0	0.8745	2	F:chromatin binding; F:Ran GTPase binding	-
	f5852_c0s1	5	---NA---	307	0	0	0	0	-	0
	f6164_c0s4	5	zinc c3hc4 type family protein	1388	20	1.04e-153	0.704	1	F:zinc ion binding	-
	f6395_c0s2	5	ubiquitin fusion degradation protein 1 homolog	759	20	1.38e-150	0.842	2	C:endomembrane system; P:ubiquitin-dependent protein catabolic process	-
	f7460_c0s2	5	uncharacterized rna pseudouridine synthase aq_1464-like	1012	20	2.51e-100	0.7455	8	F:pseudouridine synthase activity; C:amyloplast; P:maturation of LSU-rRNA from tetracistronic rRNA transcript (SSU-rRNA, LSU-rRNA, 4.5S-rRNA, 5S-rRNA); F:RNA binding; P:pseudouridine synthesis; P:plastid translation; C:chloroplast; P:maturation of SSU-rRNA from tetracistronic rRNA transcript (SSU-rRNA, LSU-rRNA, 4.5S-rRNA, 5S-rRNA)	EC:5.4.99.12
	f7846_c0s3	5	---NA---	303	0	0	0	0	-	0
	f8041_c0s2	5	phd-finger family homeodomain protein	2720	20	0	0.6795	3	P:transcription, DNA-dependent; F:DNA binding; F:zinc ion binding	-
	f8268_c0s4	5	plastid division protein pdv2-like	637	20	2.32e-63	0.6575	3	P:plastid fission; F:protein binding; C:integral to chloroplast outer membrane	-
	f8634_c0s2	5	transcriptional corepressor leunig-like	456	20	2.46e-40	0.8335	2	C:plastid; C:cytoplasmic membrane-bounded vesicle	0
	f9564_c0s2	5	tpa: protein kinase superfamily protein isoform 1	939	5	2.18e-10	0.792	6	F:ATP binding; F:protein kinase activity; F:calcium ion binding; F:nucleotide binding; P:protein phosphorylation; F:protein serine/threonine kinase activity	0
	f9687_c0s2	5	---NA---	1171	0	0	0	0	-	0
	f9747_c0s3	5	---NA---	231	0	0	0	0	-	0
c	f10756_c0s1	6	tonoplast dicarboxylate transporter	740	20	2.44e-107	0.8125	12	P:sodium ion transport; P:deadenylation-independent decapping of nuclear-transcribed mRNA; F:mRNA binding; F:malate transmembrane transporter activity; F:m7G(5')pppN diphosphatase activity; P:malate transmembrane transport; C:cytoplasmic mRNA processing body; F:sodium:dicarboxylate symporter activity; F:protein homodimerization activity; C:vacuole; P:regulation of intracellular pH; C:membrane	EC:3.6.1.30
c	f10781_c0s7	6	c-type lectin receptor-like tyrosine-protein kinase at1g52310-like	841	20	9.74e-173	0.868	5	C:endomembrane system; C:cytoplasmic membrane-bounded vesicle; F:protein tyrosine kinase activity; P:protein phosphorylation; F:ATP binding	EC:2.7.10.0
c	f10787_c0s1	6	protein	848	20	4.26e-78	0.6095	1	C:membrane	-
c	f11361_c0s5	6	armadillo repeat containing protein	1526	20	0	0.8275	1	F:binding	-
c	f13497_c0s1	6	aminotransferase family protein	1635	20	0	0.8155	7	F:pyridoxal phosphate binding; P:1-aminocyclopropane-1-carboxylate biosynthetic process; F:nicotianamine aminotransferase activity; F:1-aminocyclopropane-1-carboxylate synthase activity; P:iron ion transport; C:plastid; C:mitochondrion	EC:2.6.1.80; EC:4.4.1.14
c	f19446_c0s2	6	proton-dependent oligopeptide or low-affinity nitrate partial	1422	20	0	0.871	3	C:integral to membrane; P:oligopeptide transport; F:transporter activity	-
c	f20984_c0s2	6	predicted protein	1314	20	3.98e-77	0.64	0	-	0
c	f21791_c0s1	6	zinc finger (c3hc4-type ring finger)	1946	20	0	0.767	3	C:membrane; F:zinc ion binding; C:plastid	-
c	f7222_c0s5	6	cc-nbs-lrr resistance protein	898	20	1.55e-18	0.7105	1	C:mitochondrion	-
c	f9283_c0s7	6	---NA---	409	0	0	0	0	-	0
n	f25327_c0s2	6	---NA---	635	0	0	0	0	-	0
	f10091_c0s2	6	probable gluconokinase-like	1819	20	1.12e-112	0.802	7	P:carbohydrate metabolic process; C:cytoplasmic membrane-bounded vesicle; P:phosphorylation; F:shikimate kinase activity; F:ATP binding; C:membrane; C:plastid	EC:2.7.1.71
	f10385_c0s2	6	u-box domain-containing protein 43	3140	20	0	0.8015	9	P:negative regulation of abscisic acid biosynthetic process; F:ubiquitin-protein ligase activity; P:protein ubiquitination; P:leaf senescence; C:ubiquitin ligase complex; P:regulation of chlorophyll biosynthetic process; F:transmembrane receptor protein serine/threonine kinase binding; P:regulation of chlorophyll catabolic process; C:plasma membrane	EC:6.3.2.19
	f10556_c0s2	6	---NA---	2839	0	0	0	0	-	0
	f10608_c0s11	6	---NA---	1911	0	0	0	0	-	0
	f10616_c0s2	6	predicted protein	715	3	3.96e-22	0.8433	0	-	0
	f10877_c0s2	6	mitochondrial import inner membrane translocase subunit tim16	688	20	1.99e-65	0.881	2	C:membrane; F:heat shock protein binding	-
	f10882_c0s13	6	predicted protein	385	4	2.58e-19	0.7975	0	-	0
	f11069_c0s2	6	protein kinase superfamily protein	1937	20	0	0.864	4	P:protein phosphorylation; F:ATP binding; F:protein serine/threonine kinase activity; C:mitochondrion	EC:2.7.11.0
	f11094_c0s2	6	4 -phosphopantetheinyl transferase	1510	20	8.09e-123	0.7305	5	P:fatty acid biosynthetic process; F:holo-[acyl-carrier-protein] synthase activity; P:macromolecule biosynthetic process; F:magnesium ion binding; C:mitochondrion	EC:2.7.8.7
	f11419_c0s2	6	retrotransposon unclassified	2190	20	2.76e-96	0.557	5	C:mitochondrion; F:nucleic acid binding; F:RNA binding; P:RNA-dependent DNA replication; F:RNA-directed DNA polymerase activity	0
	f11453_c0s2	6	ef hand family protein	1006	20	7.45e-67	0.612	1	F:binding	-
	f11887_c0s1	6	transposon en spm sub-class	1219	20	1.28e-87	0.63	1	C:mitochondrion	-
	f11939_c0s4	6	aldehyde oxidase	1877	20	0	0.857	7	F:flavin adenine dinucleotide binding; F:aldehyde oxidase activity; F:iron ion binding; F:electron carrier activity; F:2 iron, 2 sulfur cluster binding; P:oxidation-reduction process; C:plastid	EC:1.2.3.1
	f11990_c0s2	6	lysine-specific demethylase 5b	2613	20	0	0.749	1	C:nucleus	-
	f11990_c0s3	6	lysine-specific demethylase 5b	2942	20	0	0.7385	1	C:nucleus	-
	f12010_c0s6	6	PREDICTED: uncharacterized protein LOC100844058	826	14	6.54e-88	0.5593	1	C:plastid	0
	f13052_c0s1	6	mediator of rna polymerase ii transcription subunit 19a-like	1435	20	1.42e-82	0.879	0	-	0
	f13347_c0s2	6	nitric oxide synthase interacting protein	435	20	2.46e-42	0.9135	1	F:zinc ion binding	-
	f13432_c0s2	6	prolyl 4-hydroxylase subunit alpha-1	1067	20	4.31e-178	0.837	6	P:peptidyl-proline hydroxylation to 4-hydroxy-L-proline; F:L-ascorbic acid binding; F:iron ion binding; F:procollagen-proline 4-dioxygenase activity; C:mitochondrion; P:oxidation-reduction process	EC:1.14.11.2
	f13605_c0s4	6	PREDICTED: uncharacterized protein LOC100838677	1194	20	4.94e-135	0.763	2	C:cytoplasmic membrane-bounded vesicle; C:membrane	-
	f14862_c0s1	6	nucleic acid binding	1830	20	0	0.685	2	P:RNA metabolic process; C:mitochondrion	-
	f15179_c0s2	6	tubulin gamma-2 chain	1822	20	0	0.9595	19	P:stomatal complex morphogenesis; F:structural molecule activity; P:phragmoplast assembly; P:cellular localization; C:microtubule organizing center; F:GTP binding; C:cell wall; P:GTP catabolic process; C:cytosol; C:microtubule; P:protein polymerization; C:nuclear envelope; P:embryo sac development; P:root hair cell tip growth; P:leaf development; F:GTPase activity; P:microtubule-based movement; C…	-
	f15690_c0s2	6	bzip transcription factor superfamily protein	857	20	4.43e-53	0.7615	5	F:sequence-specific DNA binding transcription factor activity; F:sequence-specific DNA binding; F:protein dimerization activity; C:nucleus; P:regulation of transcription, DNA-dependent	-
	f15975_c0s1	6	myosin-h heavy chain-like	1541	20	0	0.8995	15	P:root hair cell tip growth; P:peroxisome localization; C:myosin complex; P:fruit development; P:cell division; C:cytoplasmic membrane-bounded vesicle; F:ATP binding; F:motor activity; F:actin binding; P:post-embryonic development; P:mitochondrion localization; P:trichome branching; C:endomembrane system; P:Golgi localization; P:actin filament-based movement	-
	f15980_c0s2	6	cyclin family expressed	1964	20	0	0.697	1	C:nucleus	0
	f16350_c0s5	6	---NA---	2033	0	0	0	0	-	0
	f16544_c0s3	6	---NA---	967	0	0	0	0	-	0
	f17169_c0s5	6	nad-dependent deacetylase sirtuin-6-like	1374	20	0	0.8155	6	P:protein deacetylation; F:zinc ion binding; F:hydrolase activity, acting on carbon-nitrogen (but not peptide) bonds, in linear amides; F:NAD+ binding; P:chromatin silencing; C:cytoplasm	EC:3.5.1.0
	f17173_c0s2	6	thymidylate kinase	701	20	6.5e-119	0.878	7	P:dTDP biosynthetic process; C:mitochondrion; F:ATP binding; P:dTTP biosynthetic process; F:thymidylate kinase activity; P:phosphorylation; C:nucleoplasm	EC:2.7.4.9
	f17341_c0s3	6	tpa: arm repeat-containing protein containing family protein	1733	20	1.26e-154	0.6535	1	C:chloroplast	-
	f18161_c0s2	6	predicted protein	705	14	9.54e-41	0.6564	1	C:plastid	0
	f19289_c0s2	6	photosystem ii cp47 chlorophyll apoprotein	1982	20	0	0.81	4	F:DNA binding; F:nuclease activity; P:nucleotide-excision repair; C:plastid	-
	f19372_c0s1	6	---NA---	1371	0	0	0	0	-	0
	f19657_c0s3	6	cysteine synthase 2-like	2347	20	0	0.853	4	F:pyridoxal phosphate binding; F:cysteine synthase activity; P:cysteine biosynthetic process from serine; F:transferase activity	EC:2.5.1.47
	f20353_c0s1	6	phd-finger family expressed	2479	20	0	0.622	1	F:metal ion binding	-
	f21518_c0s5	6	beta-amyrin synthase	1840	20	0	0.866	3	P:metabolic process; C:mitochondrion; F:intramolecular transferase activity	-
	f23256_c0s2	6	nbs-lrr disease resistance protein homologue	2113	20	3.05e-143	0.549	3	P:defense response; P:apoptotic process; F:ATP binding	0
	f23329_c0s1	6	calcium-transporting atpase endoplasmic reticulum-type-like	1139	20	3.5e-74	0.7975	5	C:integral to membrane; F:ATPase activity, coupled to transmembrane movement of ions, phosphorylative mechanism; P:ATP biosynthetic process; F:ATP binding; P:cation transport	-
	f23435_c0s1	6	rna helicase family protein	2351	20	0	0.7755	6	F:ATP-dependent helicase activity; P:nucleobase-containing compound metabolic process; F:nucleic acid binding; F:ATP binding; C:chloroplast; F:zinc ion binding	-
	f23616_c0s2	6	65-kda microtubule-associated protein 8-like	2614	20	0	0.8435	0	-	0
	f2392_c0s2	6	actin	1048	20	6.14e-53	0.992	3	C:cytoskeleton; C:cytoplasm; F:ATP binding	-
	f23997_c0s1	6	wpp domain-interacting tail-anchored protein 1-like	1368	20	0	0.669	0	-	0
	f24380_c0s1	6	tpa: leucine-rich repeat transmembrane protein kinase family protein	1503	20	0	0.7055	1	C:cytoplasmic membrane-bounded vesicle	-
	f25764_c0s2	6	PREDICTED: uncharacterized protein LOC100838054 isoform 1	1635	20	2.9e-162	0.597	1	F:binding	-
	f2603_c0s1	6	class iii secretory plant peroxidase family protein	1440	20	0	0.8255	5	P:response to oxidative stress; C:cytoplasmic membrane-bounded vesicle; F:heme binding; F:peroxidase activity; P:oxidation-reduction process	EC:1.11.1.7
	f28986_c0s2	6	5 -3 exoribonuclease	1375	20	1.3e-173	0.607	2	F:binding; C:mitochondrion	-
	f30077_c0s1	6	---NA---	1115	0	0	0	0	-	0
	f30916_c0s1	6	tpa: protein kinase superfamily protein	1094	11	1.57e-09	0.7582	9	F:ATP binding; F:protein kinase activity; F:nucleotide binding; P:protein phosphorylation; F:protein serine/threonine kinase activity; F:transferase activity; P:phosphorylation; F:non-membrane spanning protein tyrosine kinase activity; F:kinase activity	0
	f32313_c0s2	6	map3k protein kinase(mitogen-activated protein kinase)	1161	20	4.79e-71	0.6945	4	F:protein kinase activity; C:plastid; C:mitochondrion; F:nucleotide binding	-
	f3410_c0s1	6	wrky53 - superfamily of tfs having wrky and zinc finger domains	1583	20	0	0.7095	3	F:sequence-specific DNA binding; F:sequence-specific DNA binding transcription factor activity; P:transcription, DNA-dependent	-
	f4265_c0s2	6	vesicle-associated protein 2-2-like	1887	20	4.47e-171	0.7235	1	F:structural molecule activity	-
	f4875_c0s2	6	cbl-interacting protein kinase 29	1238	10	8.09e-44	0.822	3	P:phosphorylation; F:protein kinase activity; F:nucleotide binding	-
	f4923_c0s3	6	---NA---	833	0	0	0	0	-	0
	f5217_c0s1	6	dnaj heat shock n-terminal domain-containing	1303	20	4.91e-117	0.7735	3	P:protein folding; F:heat shock protein binding; F:unfolded protein binding	-
	f5217_c0s2	6	dnaj heat shock n-terminal domain-containing	1303	20	1.22e-118	0.779	3	P:protein folding; F:heat shock protein binding; F:unfolded protein binding	-
	f5588_c0s1	6	---NA---	532	0	0	0	0	-	0
	f6460_c0s3	6	spx (syg1 pho81 xpr1) domain-containing	2833	20	0	0.8625	2	P:transmembrane transport; C:membrane	-
	f7212_c0s1	6	calcium-binding mitochondrial carrier protein s -1-like	1733	20	0	0.906	4	C:mitochondrial inner membrane; P:transmembrane transport; F:calcium ion binding; C:integral to membrane	-
	f7476_c0s4	6	centromere protein	4937	20	0	0.7735	0	-	0
	f7691_c0s1	6	vamp protein sec22	559	11	2.02e-15	0.85	0	-	0
	f7932_c0s6	6	e3 ubiquitin-protein ligase prt1	624	20	1.71e-40	0.777	1	F:metal ion binding	-
	f7972_c0s3	6	probable udp-n-acetylglucosamine--peptide n-acetylglucosaminyltransferase spindly-like	615	20	2.64e-62	0.71	5	P:gibberellic acid mediated signaling pathway; F:binding; F:transferase activity; F:transferase activity, transferring glycosyl groups; C:nucleus	0
	f8557_c0s2	6	hiv tat-specific factor 1 homolog	1922	20	0	0.757	5	P:nuclear-transcribed mRNA catabolic process, nonsense-mediated decay; F:mRNA binding; P:negative regulation of flower development; C:nucleus; F:nucleotide binding	-
	f8747_c0s2	6	transmembrane protein 19-like	1347	20	1.12e-126	0.8245	1	C:integral to membrane	-
	f9550_c0s5	6	pentatricopeptide repeat-containing protein at1g31920-like	1277	20	0	0.7205	1	F:binding	-
	f9744_c0s2	6	vq motif family protein	804	4	5.82e-22	0.5025	0	-	0
c	f1013_c0s1	7	qltg3-1	681	20	4.1e-44	0.9375	4	C:endomembrane system; P:lipid transport; C:cytoplasmic membrane-bounded vesicle; F:lipid binding	-
c	f1039_c0s1	7	---NA---	365	0	0	0	0	-	0
c	f1151_c0s1	7	late embryogenesis abundant protein lea14-a	886	20	4.07e-88	0.8305	1	P:response to desiccation	-
c	f1151_c0s2	7	late embryogenesis abundant protein lea14-a	890	20	3.87e-88	0.834	1	P:response to desiccation	-
c	f1680_c0s1	7	protein	546	20	1.25e-54	0.7745	0	-	0
c	f1742_c0s1	7	---NA---	656	0	0	0	0	-	0
c	f1861_c0s1	7	kda proline-rich protein	604	20	4.88e-35	0.8675	2	P:lipid transport; C:cytoplasmic membrane-bounded vesicle	-
c	f215_c0s2	7	---NA---	1355	0	0	0	0	-	0
c	f2416_c0s1	7	---NA---	265	0	0	0	0	-	0
c	f3120_c0s1	7	---NA---	276	0	0	0	0	-	0
c	f319_c0s2	7	---NA---	601	0	0	0	0	-	0
c	f3206_c0s1	7	---NA---	554	0	0	0	0	-	0
c	f484_c0s2	7	ice recrystalization inhibition protein	1192	20	4.42e-163	0.827	0	-	0
c	f5842_c0s1	7	myb dna-binding domain superfamily protein	1307	20	7.12e-124	0.5215	2	C:nucleus; F:DNA binding	0
c	f645_c0s1	7	---NA---	208	0	0	0	0	-	0
c	f645_c0s2	7	---NA---	201	0	0	0	0	-	0
c	f667_c0s3	7	aquaporin tip4	399	20	1.45e-80	0.875	4	C:vacuolar membrane; C:integral to membrane; P:transmembrane transport; F:transporter activity	-
c	f667_c0s4	7	aquaporin tip4	248	20	7.87e-26	0.873	1	C:membrane	-
c	f8322_c0s2	7	pumilio homolog chloroplastic-like	1960	20	0	0.758	2	F:mRNA binding; C:cytoplasm	-
n	f1281_c0s1	7	---NA---	1121	0	0	0	0	-	0
n	f678_c0s1	7	---NA---	768	0	0	0	0	-	0
	f11411_c0s1	7	retrotransposon unclassified	2223	20	1.03e-162	0.5705	4	F:RNA binding; P:RNA-dependent DNA replication; F:RNA-directed DNA polymerase activity; C:mitochondrion	0
	f15768_c0s1	7	cbl-interacting serine threonine-protein kinase 15	1004	20	6.45e-132	0.75	5	P:protein phosphorylation; F:ATP binding; P:signal transduction; F:protein serine/threonine kinase activity; C:mitochondrion	EC:2.7.11.0
	f1730_c0s1	7	---NA---	732	0	0	0	0	-	0
	f1746_c0s1	7	ice recrystalization inhibition protein	404	20	8.7e-26	0.71	0	-	0
	f2446_c0s1	7	---NA---	386	0	0	0	0	-	0
	f3953_c0s1	7	peroxidase 16	999	20	1.03e-137	0.8125	5	F:heme binding; F:peroxidase activity; C:mitochondrion; P:oxidation-reduction process; P:response to oxidative stress	EC:1.11.1.7
	f4078_c0s1	7	---NA---	922	0	0	0	0	-	0
	f541_c0s1	7	stress-induced hydrophobic peptide	510	20	1.68e-24	0.9205	5	C:endomembrane system; C:cytoplasmic membrane-bounded vesicle; C:integral to membrane; P:response to cold; P:hyperosmotic salinity response	-
	f738_c0s1	7	predicted protein	715	1	1.21e-07	0.77	0	-	0
	f7465_c0s1	7	dnaj-like protein	1276	20	6.37e-78	0.7625	4	P:protein folding; F:unfolded protein binding; C:mitochondrion; F:heat shock protein binding	-
c	f10140_c0s1	8	rubisco activase	212	20	2.5e-41	1	5	C:plastid; F:ATP binding; C:chloroplast stroma; C:chloroplast; F:nucleotide binding	0
c	f10319_c0s1	8	ribulose -bisphosphate carboxylase activase	327	17	1.82e-17	0.7888	6	F:ATP binding; C:plastid; C:chloroplast stroma; C:chloroplast; F:nucleotide binding; F:sequence-specific DNA binding transcription factor activity	0
c	f1211_c0s1	8	caffeic acid o-methyltransferase	1439	20	0	0.839	5	P:lignin biosynthetic process; F:protein dimerization activity; P:flavonoid biosynthetic process; P:methylation; F:catechol O-methyltransferase activity	EC:2.1.1.6
c	f17016_c0s2	8	isoflavone reductase-like protein	1329	20	3.95e-127	0.8155	4	P:oxidation-reduction process; F:pinoresinol reductase activity; F:binding; F:2'-hydroxyisoflavone reductase activity	EC:1.3.1.45
c	f24129_c0s1	8	s-beta bisabolene synthase like	865	20	2.39e-90	0.6755	1	C:mitochondrion	-
	f13242_c0s1	8	armadillo beta-catenin-like repeat-containing protein	2120	20	0	0.731	3	C:vacuolar membrane; F:binding; C:plastid	-
	f13242_c0s3	8	armadillo beta-catenin-like repeat-containing protein	2117	20	0	0.7265	3	C:vacuolar membrane; F:binding; C:plastid	-
	f13998_c0s1	8	cullin 3b	2227	20	0	0.882	3	C:cullin-RING ubiquitin ligase complex; P:ubiquitin-dependent protein catabolic process; F:ubiquitin protein ligase binding	-
	f15539_c0s1	8	dna binding	1381	20	1.7e-82	0.7375	8	C:plastid; F:metal ion binding; P:metabolic process; F:N-acetyltransferase activity; F:zinc ion binding; F:DNA binding; P:regulation of transcription, DNA-dependent; C:nucleus	0
	f18239_c0s1	8	trna (cytidine -2 -o)-methyltransferase-like	871	20	1.12e-94	0.823	9	P:tRNA methylation; F:S-adenosylmethionine-dependent methyltransferase activity; F:tRNA methyltransferase activity; F:sequence-specific DNA binding transcription factor activity; F:sequence-specific DNA binding; F:RNA binding; C:nucleus; C:mitochondrion; P:cellular response to nitrogen starvation	-
	f18334_c0s1	8	---NA---	367	0	0	0	0	-	0
	f19207_c0s1	8	---NA---	1242	0	0	0	0	-	0
	f19469_c0s3	8	lipase class 3-like	1004	20	0	0.681	3	P:lipid metabolic process; F:hydrolase activity; F:triglyceride lipase activity	0
	f20316_c0s1	8	hypothetical protein SORBIDRAFT_06g000656	602	1	1.53e-11	0.75	0	-	0
	f24855_c0s1	8	von willebrand factor type a domain containing expressed	1134	20	5.04e-150	0.504	3	C:cytoplasmic membrane-bounded vesicle; F:metal ion binding; F:zinc ion binding	0
	f31219_c0s3	8	---NA---	2105	0	0	0	0	-	0
	f3319_c0s3	8	---NA---	267	0	0	0	0	-	0
	f5342_c0s1	8	abc transporter	4683	20	0	0.879	5	P:drug transmembrane transport; F:ATPase activity, coupled to transmembrane movement of substances; P:ATP catabolic process; F:ATP binding; C:membrane	-
	f9499_c0s3	8	cytochrome p450	1351	20	0	0.9035	5	C:cytoplasmic membrane-bounded vesicle; F:electron carrier activity; F:monooxygenase activity; F:heme binding; P:electron transport chain	-
c	f10155_c0s2	9	PREDICTED: uncharacterized protein LOC100833510	791	1	1.1e-07	0.97	0	-	0
c	f23619_c0s4	9	transmembrane protein 184c-like	1737	20	0	0.8095	2	C:mitochondrion; C:membrane	-
c	f29209_c0s2	9	---NA---	446	0	0	0	0	-	0
c	f7352_c0s15	9	---NA---	1145	0	0	0	0	-	0
c	f7352_c0s6	9	---NA---	1143	0	0	0	0	-	0
c	f7998_c0s2	9	PREDICTED: uncharacterized protein LOC100826717	1945	20	0	0.816	1	C:plastid	-
c	f8419_c0s2	9	uncharacterized loc101205581	1078	20	9.94e-22	0.6835	0	-	0
	f11066_c0s1	9	HrpN-interacting protein from Malus	483	17	5.47e-19	0.8612	2	C:endomembrane system; C:mitochondrion	-
	f11217_c0s1	9	leucine rich repeat family expressed	1234	15	1.06e-52	0.544	3	P:apoptotic process; F:ATP binding; C:cytoplasmic membrane-bounded vesicle	0
	f11373_c0s1	9	heparanase-like protein 3-like	2078	20	0	0.8205	5	P:carbohydrate metabolic process; C:membrane; C:cytoplasmic membrane-bounded vesicle; F:hydrolase activity, acting on glycosyl bonds; F:cation binding	-
	f11480_c0s2	9	---NA---	703	0	0	0	0	-	0
	f11486_c0s1	9	tudor pwwp mbt domain-containing protein	4996	20	0	0.694	4	P:regulation of timing of transition from vegetative to reproductive phase; P:negative regulation of flower development; P:maintenance of floral organ identity; C:mitochondrion	-
	f11940_c0s2	9	---NA---	1067	0	0	0	0	-	0
	f12148_c0s3	9	---NA---	1147	0	0	0	0	-	0
	f13456_c0s3	9	hydroxymethylglutaryl- lyase	1841	20	8.11e-147	0.9015	3	P:metabolic process; F:hydroxymethylglutaryl-CoA lyase activity; C:mitochondrion	EC:4.1.3.4
	f14065_c0s5	9	dnaj heat shock n-terminal domain-containing protein	1350	20	5.77e-60	0.78	4	P:response to stress; C:intracellular; F:zinc ion binding; F:protein binding	-
	f14206_c0s2	9	protein	495	20	9.91e-35	0.8805	2	P:biological_process; C:cellular_component	0
	f14387_c0s5	9	protein	1018	20	1.11e-177	0.841	3	C:membrane; C:cytoplasmic membrane-bounded vesicle; F:acetylglucosaminyltransferase activity	-
	f15026_c0s2	9	tubby-like f-box protein 5-like	1288	20	2.19e-171	0.8095	1	F:hydrolase activity	0
	f15363_c0s3	9	tsi1-interacting protein tsip1	490	20	9.67e-47	0.8585	4	P:protein folding; F:unfolded protein binding; F:heat shock protein binding; C:plastid	-
	f15776_c0s2	9	---NA---	2219	0	0	0	0	-	0
	f16209_c0s1	9	e3 ubiquitin-protein ligase ring1-like	1413	20	3.42e-145	0.66	3	F:metal ion binding; C:mitochondrion; C:plastid	-
	f16373_c0s2	9	---NA---	403	0	0	0	0	-	0
	f17760_c0s3	9	monoglyceride lipase-like	1182	20	9.88e-167	0.865	2	F:hydrolase activity; C:plastid	-
	f19604_c0s2	9	serine threonine-protein phosphatase 7 long form homolog	1338	19	9.83e-153	0.6405	1	C:plastid	-
	f20223_c0s4	9	protease do-like 14-like	1622	20	4.6e-101	0.6415	1	C:mitochondrion	-
	f23648_c0s2	9	15 kda seleno	1144	20	3.48e-24	0.7915	1	C:cytoplasmic membrane-bounded vesicle	-
	f2428_c0s1	9	chaperonin	732	20	1.48e-48	0.8445	13	F:copper ion binding; F:calmodulin binding; C:mitochondrion; P:protein folding; F:chaperone binding; P:response to cold; C:chloroplast envelope; P:response to heat; F:ATP binding; C:chloroplast thylakoid membrane; C:chloroplast stroma; P:response to cadmium ion; C:apoplast	-
	f24559_c0s1	9	mitochondrial carnitine acylcarnitine carrier-like protein	278	20	3.87e-33	0.926	7	F:binding; C:mitochondrial inner membrane; P:mitochondrial transport; P:ornithine transport; C:integral to membrane; C:chloroplast; F:transporter activity	-
	f3043_c0s1	9	serine threonine protein kinase	1350	20	8.24e-153	0.739	3	F:ATP binding; P:protein phosphorylation; F:protein serine/threonine kinase activity	EC:2.7.11.0
	f36376_c0s2	9	---NA---	1122	0	0	0	0	-	0
	f4076_c0s2	9	lrr receptor-like serine threonine-protein kinase erl2-like	3473	20	0	0.884	10	P:protein phosphorylation; F:protein serine/threonine kinase activity; P:stomatal complex morphogenesis; C:integral to membrane; P:embryo sac development; P:ovule development; C:cytoplasmic membrane-bounded vesicle; F:ATP binding; C:endomembrane system; F:phosphoprotein phosphatase activity	EC:2.7.11.0; EC:3.1.3.16
	f42967_c0s1	9	---NA---	1447	0	0	0	0	-	0
	f8339_c0s2	9	arginine serine-rich-splicing factor rsp31-like	2205	20	5.1e-116	0.696	5		-
	f9338_c0s2	9	wrky transcription factor	679	8	3.62e-24	0.5725	3	P:transcription, DNA-dependent; F:sequence-specific DNA binding; F:sequence-specific DNA binding transcription factor activity	0
	f9338_c0s3	9	wrky transcription factor	672	8	4.05e-24	0.5725	3	P:transcription, DNA-dependent; F:sequence-specific DNA binding; F:sequence-specific DNA binding transcription factor activity	0
c	f11822_c0s1	10	---NA---	160	0	0	0	0	-	0
c	f1211_c0s2	10	caffeic acid o-methyltransferase	1447	20	0	0.839	5	P:lignin biosynthetic process; F:protein dimerization activity; P:flavonoid biosynthetic process; P:methylation; F:catechol O-methyltransferase activity	EC:2.1.1.6
c	f12629_c0s3	10	signal peptide peptidase-like 3	734	20	3.83e-46	0.911	3	C:integral to membrane; C:endosome; F:aspartic-type endopeptidase activity	EC:3.4.23.0
c	f1471_c0s3	10	protein	673	20	5.86e-53	0.876	2	C:chloroplast membrane; C:integral to membrane	-
c	f15883_c0s1	10	growth-regulating factor 1	1208	20	1.08e-132	0.846	4	F:ATP binding; C:nucleus; F:hydrolase activity, acting on acid anhydrides, in phosphorus-containing anhydrides; C:plastid	EC:3.6.1.0
c	f17296_c0s1	10	---NA---	335	0	0	0	0	-	0
c	f17992_c0s3	10	protein	772	20	9.19e-116	0.724	3	C:membrane; P:oligopeptide transport; F:transporter activity	-
c	f18620_c0s4	10	multisubstrate pseudouridine synthase 7-like	912	20	9.58e-99	0.743	5	F:pseudouridine synthase activity; F:RNA binding; P:tRNA pseudouridine synthesis; C:plastid; C:mitochondrion	EC:5.4.99.12
c	f19783_c0s3	10	predicted protein	669	5	2.84e-23	0.8	0	-	0
c	f20807_c0s1	10	pax transcription activation domain interacting	1771	20	0	0.7555	1	C:intracellular	-
c	f28718_c0s2	10	protein kinase xa21	623	20	7.49e-77	0.738	2	C:cytoplasmic membrane-bounded vesicle; C:mitochondrion	-
c	f28853_c0s1	10	predicted protein	185	11	2.75e-15	0.7109	0	-	0
c	f4935_c0s2	10	kda proline-rich protein	457	20	1.05e-31	0.9005	2	P:lipid transport; C:cytoplasmic membrane-bounded vesicle	-
c	f9619_c0s1	10	---NA---	907	0	0	0	0	-	0
c	f9899_c0s1	10	ice recrystalization inhibition protein	676	20	2.24e-47	0.6005	0	-	0
n	f26259_c0s1	10	---NA---	189	0	0	0	0	-	0
n	f27060_c0s1	10	---NA---	668	0	0	0	0	-	0
n	f47385_c0s1	10	---NA---	447	0	0	0	0	-	0
n	f8876_c0s1	10	---NA---	137	0	0	0	0	-	0
	f10237_c0s1	10	---NA---	121	0	0	0	0	-	0
	f1160_c0s20	10	---NA---	1321	0	0	0	0	-	0
	f1160_c0s8	10	---NA---	1072	0	0	0	0	-	0
c	f12472_c0s1	10	---NA---	344	0	0	0	0	-	0
	f12847_c0s2	10	potassium channel skor	1491	20	3.39e-127	0.786	5	F:voltage-gated potassium channel activity; P:transmembrane transport; F:hydrolase activity; P:potassium ion transport; C:integral to membrane	-
	f14223_c0s1	10	peroxidase 16-like	195	20	2.14e-29	0.779	5	F:heme binding; F:peroxidase activity; C:mitochondrion; P:oxidation-reduction process; P:response to oxidative stress	EC:1.11.1.7
	f15080_c0s2	10	af403126_1s-locus receptor-like kinase rlk14	1576	20	0	0.75	5	C:cytoplasmic membrane-bounded vesicle; F:protein kinase activity; P:cellular process; C:membrane; F:nucleotide binding	-
	f15428_c0s1	10	uncharacterized loc101212188	604	20	1.74e-40	0.7555	2	C:membrane; C:cytoplasmic membrane-bounded vesicle	-
	f15833_c0s1	10	---NA---	281	0	0	0	0	-	0
	f15867_c0s6	10	cyclin-dependent protein	970	20	4.43e-66	0.792	2	F:kinase activity; P:phosphorylation	0
	f16025_c0s11	10	---NA---	1085	0	0	0	0	-	0
	f16232_c0s4	10	---NA---	698	0	0	0	0	-	0
	f16273_c0s3	10	fruit protein pkiwi502	926	20	1.21e-78	0.861	3	F:oxidoreductase activity; C:mitochondrion; P:oxidation-reduction process	-
	f16336_c0s2	10	f-box protein skip8	1087	20	9.98e-135	0.8275	2	F:molecular_function; P:biological_process	0
	f16815_c0s2	10	---NA---	463	0	0	0	0	-	0
	f16952_c0s1	10	protein	914	20	1.58e-110	0.57	3	F:molecular_function; P:biological_process; C:cellular_component	0
	f17272_c0s3	10	gdsl esterase lipase at1g28600-like	1189	20	0	0.8445	3	F:hydrolase activity, acting on ester bonds; C:cytoplasmic membrane-bounded vesicle; P:lipid metabolic process	-
	f17417_c0s3	10	---NA---	660	0	0	0	0	-	0
	f18174_c0s2	10	magnesium proton exchanger	2047	20	0	0.833	7	F:calcium:sodium antiporter activity; P:magnesium ion transport; P:zinc ion transport; P:transmembrane transport; C:vacuolar membrane; C:integral to membrane; P:iron ion transport	-
	f18239_c0s2	10	trna (cytidine -2 -o)-methyltransferase-like	866	20	7.46e-131	0.8485	9	P:tRNA methylation; F:S-adenosylmethionine-dependent methyltransferase activity; F:tRNA methyltransferase activity; F:sequence-specific DNA binding transcription factor activity; F:sequence-specific DNA binding; F:RNA binding; C:nucleus; C:mitochondrion; P:cellular response to nitrogen starvation	-
	f18833_c0s1	10	protein	1327	20	5.28e-165	0.702	1	F:protein binding	0
	f19003_c0s4	10	trna nucleotidyltransferase (cca-adding enzyme)	1430	20	0	0.6655	2	F:transferase activity; C:chloroplast	-
	f19443_c0s3	10	predicted protein	311	3	6.46e-21	0.82	1	P:embryo development	0
	f19443_c0s5	10	predicted protein	421	1	1.53e-10	0.75	0	-	0
	f19638_c0s2	10	protein	950	20	9.57e-105	0.804	2	P:metabolic process; F:binding	-
	f19879_c0s1	10	---NA---	186	0	0	0	0	-	0
	f20234_c0s2	10	mutator transposase	2779	20	0	0.828	2	F:zinc ion binding; F:nucleic acid binding	-
	f20565_c0s2	10	---NA---	273	0	0	0	0	-	0
	f20604_c0s8	10	---NA---	571	0	0	0	0	-	0
	f21517_c0s1	10	preprotein translocase subunit secy-like	1887	20	0	0.874	7	C:plastid envelope; F:P-P-bond-hydrolysis-driven protein transmembrane transporter activity; F:binding; P:embryo development ending in seed dormancy; P:protein secretion; C:membrane; C:mitochondrion	-
	f22640_c0s4	10	nbs-lrr disease resistance protein	1384	20	0	0.7005	5	P:defense response; P:apoptotic process; F:ATP binding; F:nucleotide binding; F:nucleoside-triphosphatase activity	0
	f24866_c0s3	10	---NA---	1235	0	0	0	0	-	0
	f24887_c0s1	10	---NA---	160	0	0	0	0	-	0
	f26005_c0s1	10	---NA---	429	0	0	0	0	-	0
	f26431_c0s1	10	PREDICTED: uncharacterized protein LOC100827432	1073	10	1.44e-23	0.52	0	-	0
	f27897_c0s2	10	probable protein phosphatase 2c 8-like	679	20	5.71e-82	0.912	4	P:protein dephosphorylation; F:metal ion binding; F:protein serine/threonine phosphatase activity; C:protein serine/threonine phosphatase complex	-
	f28509_c0s4	10	tpa: s-locus receptor-like protein kinase family protein	1102	20	2.73e-122	0.635	4	F:binding; C:cytoplasmic membrane-bounded vesicle; C:membrane; C:mitochondrion	-
	f29464_c0s1	10	nbs-lrr disease resistance protein	657	20	8.03e-66	0.562	5	P:defense response; P:apoptotic process; F:ATP binding; F:nucleotide binding; F:nucleoside-triphosphatase activity	0
	f30228_c0s1	10	---NA---	253	0	0	0	0	-	0
	f30994_c0s1	10	gif1	331	20	5.38e-28	0.733	6	C:cytoplasmic membrane-bounded vesicle; F:sucrose alpha-glucosidase activity; C:cell wall; F:hydrolase activity; P:sucrose biosynthetic process; P:sucrose catabolic process, using invertase or sucrose synthase	0
	f32229_c0s1	10	---NA---	727	0	0	0	0	-	0
	f32621_c0s1	10	---NA---	1173	0	0	0	0	-	0
	f3308_c0s1	10	probable methyltransferase pmt26-like	2150	20	0	0.8745	2	F:methyltransferase activity; P:methylation	EC:2.1.1.0
	f34411_c0s2	10	---NA---	660	0	0	0	0	-	0
	f35111_c0s1	10	---NA---	284	0	0	0	0	-	0
	f37640_c0s1	10	---NA---	429	0	0	0	0	-	0
	f3787_c0s3	10	eukaryotic translation initiation factor 3 subunit e-like	1657	20	0	0.88	10	F:translation initiation factor activity; P:translational initiation; P:response to salt stress; P:photomorphogenesis; P:flower development; P:DNA-dependent transcription, initiation; C:signalosome; C:eukaryotic translation initiation factor 3 complex; F:protein binding; C:plasma membrane	-
	f38748_c0s1	10	---NA---	495	0	0	0	0	-	0
	f41019_c0s1	10	novel sal-like protein	358	7	3.54e-16	0.8114	0	-	0
	f45227_c0s1	10	---NA---	725	0	0	0	0	-	0
	f7226_c0s3	10	---NA---	512	0	0	0	0	-	0
	f7940_c0s3	10	transcription factor myb1r1-like	922	20	2.92e-108	0.6925	2	F:metal ion binding; F:nucleic acid binding	-
	f9133_c0s1	10	cxc domain containing tso1-like protein 1	1318	20	0	0.691	1	C:plastid	-
	f9488_c0s2	10	---NA---	1026	0	0	0	0	-	0
	f9844_c0s2	10	brassinazole-resistant 1 protein	1439	20	8.68e-143	0.763	0	-	0
c	f2297_c0s1	11	erd7 protein	986	20	1.01e-120	0.8845	5	P:response to high light intensity; P:response to water deprivation; P:response to salt stress; P:response to cold; C:plasma membrane	-
	f10241_c0s2	11	dihydrodipicolinate reductase chloroplastic-like	1501	20	3.42e-135	0.8715	7	P:lysine biosynthetic process via diaminopimelate; F:protein kinase activity; F:dihydrodipicolinate reductase activity; C:chloroplast stroma; P:photosynthesis, light reaction; F:protein homodimerization activity; P:oxidation-reduction process	EC:1.3.1.26
	f15244_c0s3	11	---NA---	519	0	0	0	0	-	0
	f15577_c0s1	11	uncharacterized n-acetyltransferase ycf52-like	616	20	7.24e-84	0.753	3	P:metabolic process; F:N-acetyltransferase activity; C:chloroplast	-
	f16872_c0s1	11	u-box domain-containing protein 30	1591	20	2.16e-159	0.8635	4	F:ubiquitin-protein ligase activity; C:ubiquitin ligase complex; F:binding; P:protein ubiquitination	EC:6.3.2.19
	f19631_c0s1	11	katanin p80 wd40 repeat-containing subunit b1 homolog 1-like	947	20	0	0.772	2	; F:protein binding	-
	f21298_c0s2	11	myb family transcription factor	330	20	9.3e-21	0.961	15	C:plastid; F:metal ion binding; F:nucleic acid binding; F:zinc ion binding; C:nucleus; F:DNA binding; F:sequence-specific DNA binding transcription factor activity; P:response to gibberellin stimulus; P:response to abscisic acid stimulus; P:regulation of transcription, DNA-dependent; P:response to salt stress; P:response to jasmonic acid stimulus; P:response to cadmium ion; P:response to ethylene…	0
	f2276_c0s4	11	glycogen synthase kinase-3 -3	2126	20	0	0.955	4	F:ATP binding; P:protein phosphorylation; F:protein serine/threonine kinase activity; F:tau-protein kinase activity	EC:2.7.11.0; EC:2.7.11.26
	f2276_c0s9	11	glycogen synthase kinase-3 -3	2129	20	0	0.955	4	F:ATP binding; P:protein phosphorylation; F:protein serine/threonine kinase activity; F:tau-protein kinase activity	EC:2.7.11.0; EC:2.7.11.26
	f23109_c0s1	11	---NA---	967	0	0	0	0	-	0
	f2612_c0s4	11	histidine-containing phosphotransfer protein	1084	20	7.94e-68	0.825	3	C:cytoplasmic membrane-bounded vesicle; F:signal transducer activity; P:two-component signal transduction system (phosphorelay)	-
	f26638_c0s7	11	tpa: far1-domain family sequence	1869	20	0	0.797	6	F:sequence-specific DNA binding transcription factor activity; F:sequence-specific DNA binding; C:nucleus; F:zinc ion binding; C:plastid; P:regulation of transcription, DNA-dependent	-
	f26755_c0s1	11	pentatricopeptide repeat-containing protein	1291	20	8.21e-132	0.792	1	C:mitochondrion	-
	f6422_c1s3	11	protein autophagy 2	6879	20	0	0.6345	1	C:intracellular part	-
	f6422_c1s5	11	predicted protein brachypodium	8460	20	0	0.86	0	0	0
c	f10639_c0s2	12	glutamate dehydrogenase	1225	20	1.58e-68	0.955	5	F:glutamate dehydrogenase [NAD(P)+] activity; F:glutamate dehydrogenase (NAD+) activity; P:cellular amino acid metabolic process; F:binding; P:oxidation-reduction process	EC:1.4.1.3; EC:1.4.1.2
c	f11631_c0s7	12	---NA---	515	0	0	0	0	-	0
c	f11714_c0s1	12	cortical cell-delineating protein precursor	658	20	1.09e-34	0.8335	2	P:lipid transport; C:cytoplasmic membrane-bounded vesicle	-
c	f12910_c0s4	12	serine threonine kinase receptor precursor-like protein	1295	20	0	0.781	5	C:cytoplasmic membrane-bounded vesicle; P:protein phosphorylation; F:ATP binding; C:membrane; F:protein serine/threonine kinase activity	EC:2.7.11.0
c	f14291_c0s1	12	---NA---	760	0	0	0	0	-	0
c	f14291_c0s3	12	5 protein	1144	5	3.45e-25	0.64	0	-	0
c	f14444_c0s10	12	duf593 domain containing family protein	1000	20	1.5e-108	0.663	0	-	0
c	f14626_c0s4	12	leucine rich repeat family expressed	845	20	1.46e-39	0.645	1	C:cytoplasmic membrane-bounded vesicle	-
c	f14626_c0s7	12	leucine rich repeat family protein	586	20	6.28e-48	0.6225	1	C:cytoplasmic membrane-bounded vesicle	-
c	f15093_c0s6	12	duf246 domain-containing protein at1g04910-like	1260	20	0	0.912	1	C:plastid	-
c	f15596_c0s2	12	5 -3 exonuclease-like protein	1224	20	4.08e-168	0.871	4	P:metabolic process; C:mitochondrion; F:5'-3' exonuclease activity; F:DNA binding	-
c	f17783_c0s15	12	lipase class 3-like protein	1908	20	4.17e-17	0.6705	5	P:lipid metabolic process; F:hydrolase activity; P:lipid catabolic process; F:triglyceride lipase activity; F:carboxylesterase activity	0
c	f20187_c0s1	12	PREDICTED: uncharacterized protein LOC100834735	472	3	1.28e-14	0.8433	0	-	0
c	f21477_c0s7	12	hipl1	2074	20	0	0.7265	2	C:cytoplasmic membrane-bounded vesicle; C:mitochondrion	-
c	f222_c0s3	12	glutathione transferase	374	20	4.04e-56	0.8255	2	C:cytoplasmic membrane-bounded vesicle; F:glutathione transferase activity	EC:2.5.1.18
c	f23113_c0s1	12	na+ h+ antiporter	1748	20	0	0.9235	5	F:sodium:hydrogen antiporter activity; P:transmembrane transport; P:regulation of pH; C:integral to membrane; P:sodium ion transport	-
c	f28944_c0s1	12	polygalacturonase inhibitor 1 precursor	452	6	4.04e-15	0.875	1	C:cytoplasmic membrane-bounded vesicle	-
c	f32729_c0s1	12	retrotransposon unclassified	983	20	1.85e-33	0.6165	5	F:RNA binding; P:RNA-dependent DNA replication; P:transmembrane transport; F:RNA-directed DNA polymerase activity; C:plastid	0
c	f40983_c0s1	12	polygalacturonase-inhibiting protein	688	20	2.86e-122	0.6225	1	C:cytoplasmic membrane-bounded vesicle	-
c	f41957_c0s1	12	---NA---	1049	0	0	0	0	-	0
c	f4355_c0s2	12	---NA---	255	0	0	0	0	-	0
c	f5159_c0s4	12	---NA---	798	0	0	0	0	-	0
c	f6841_c0s1	12	---NA---	118	0	0	0	0	-	0
c	f8844_c0s3	12	---NA---	585	0	0	0	0	-	0
n	f15878_c0s1	12	---NA---	140	0	0	0	0	-	0
	f10242_c0s8	12	---NA---	1047	0	0	0	0	-	0
	f10384_c0s1	12	zac	1319	20	0	0.8365	4	F:ARF GTPase activator activity; P:regulation of ARF GTPase activity; F:zinc ion binding; C:cytoplasmic membrane-bounded vesicle	-
	f10384_c0s3	12	zac	1630	20	1.24e-170	0.853	4	F:ARF GTPase activator activity; P:regulation of ARF GTPase activity; F:zinc ion binding; C:cytoplasmic membrane-bounded vesicle	-
	f10919_c0s2	12	---NA---	882	0	0	0	0	-	0
	f11341_c0s1	12	---NA---	1550	0	0	0	0	-	0
	f12108_c0s1	12	---NA---	2049	0	0	0	0	-	0
	f12242_c0s1	12	probable serine threonine-protein kinase abkc-like	2487	20	0	0.821	3	F:kinase activity; P:phosphorylation; C:mitochondrion	-
	f12312_c0s1	12	kinesin heavy chain	3193	20	0	0.8365	4	P:microtubule-based movement; F:ATP binding; F:microtubule motor activity; C:microtubule	-
	f12641_c0s2	12	uncharacterized loc101224066	589	19	1.36e-30	0.7911	0	-	0
	f12679_c0s1	12	syntaxin 6	1882	7	1.47e-11	0.5229	3	P:Golgi vesicle transport; P:vesicle-mediated transport; C:membrane	0
	f13265_c0s2	12	homeodomain-like transcription factor superfamily protein	1204	20	6.48e-103	0.6025	1	C:plastid	-
	f13358_c0s1	12	uncharacterized protein LOC100191735	1035	1	3.01e-07	0.65	3	F:nucleic acid binding; F:protein dimerization activity; F:DNA binding	0
	f13496_c0s2	12	ubiquitin carboxyl-terminal hydrolase 8-like	2054	20	0	0.7535	4	P:ubiquitin-dependent protein catabolic process; F:ubiquitin thiolesterase activity; C:plastid; F:cysteine-type peptidase activity	EC:3.1.2.15
	f13602_c0s2	12	retrotransposon protein	628	20	2.12e-58	0.7885	1	P:protein transport	-
	f13854_c0s3	12	proline-rich family expressed	2176	20	0	0.813	0	-	0
	f13902_c0s6	12	---NA---	521	0	0	0	0	-	0
	f14040_c0s6	12	---NA---	755	0	0	0	0	-	0
	f14534_c0s3	12	gtp-binding protein alpha	2307	20	3.77e-16	0.676	6	F:GTP binding; F:guanyl nucleotide binding; F:signal transducer activity; F:nucleotide binding; P:signal transduction; P:G-protein coupled receptor signaling pathway	0
	f14555_c0s4	12	gtp binding protein	510	14	7.96e-16	0.9529	3	C:plastid; C:mitochondrion; P:cellular metabolic process	0
	f14694_c0s3	12	receptor-like protein kinase	1150	20	1.68e-145	0.7075	3	C:cytoplasmic membrane-bounded vesicle; F:protein serine/threonine kinase activity; F:nucleotide binding	EC:2.7.11.0
	f1490_c0s5	12	---NA---	421	0	0	0	0	-	0
	f15254_c0s1	12	oxalate oxidase	175	20	1.3e-31	0.969	8	F:nutrient reservoir activity; F:manganese ion binding; C:cytoplasmic membrane-bounded vesicle; P:response to stress; C:cell wall; C:apoplast; P:oxidation-reduction process; F:oxalate oxidase activity	EC:1.2.3.4
	f15373_c0s1	12	uncharacterized loc101217575	798	14	4.76e-35	0.8036	1	C:mitochondrion	-
	f15539_c0s12	12	dna binding	1394	20	1.92e-82	0.7375	8	C:plastid; F:metal ion binding; P:metabolic process; F:N-acetyltransferase activity; F:zinc ion binding; F:DNA binding; P:regulation of transcription, DNA-dependent; C:nucleus	0
	f15552_c0s3	12	probable serine threonine-protein kinase bud32 homolog	746	20	3.05e-151	0.9085	5	C:endomembrane system; F:protein tyrosine kinase activity; P:protein phosphorylation; F:ATP binding; C:mitochondrion	EC:2.7.10.0
	f15762_c0s5	12	---NA---	887	0	0	0	0	-	0
	f15884_c0s1	12	dgd1 suppressor 1	870	20	2.04e-164	0.787	6	C:protein complex; P:galactolipid biosynthetic process; C:cytoplasmic membrane-bounded vesicle; P:hydrogen peroxide biosynthetic process; C:mitochondrial outer membrane; C:plastid	-
	f16025_c0s13	12	---NA---	1078	0	0	0	0	-	0
	f16692_c0s1	12	---NA---	476	0	0	0	0	-	0
	f16905_c0s7	12	PREDICTED: uncharacterized protein LOC100835027	864	1	1.88e-10	0.62	0	-	0
	f17182_c0s2	12	---NA---	485	0	0	0	0	-	0
	f17480_c0s2	12	gtp-binding protein alpha	777	20	1.73e-93	0.868	3	P:G-protein coupled receptor signaling pathway; F:signal transducer activity; F:GTP binding	-
	f17680_c0s1	12	---NA---	1222	0	0	0	0	-	0
	f18092_c0s4	12	armadillo beta-catenin-like repeat-containing protein	724	19	1.05e-132	0.6311	1	F:binding	-
	f18146_c0s1	12	gtpase obg-like	1165	20	4.52e-173	0.841	6	C:mitochondrion; C:plastid; P:GTP catabolic process; F:magnesium ion binding; F:GTPase activity; F:GTP binding	-
	f19047_c0s1	12	---NA---	469	0	0	0	0	-	0
	f20135_c0s2	12	bzip transcription factor	534	20	5.88e-28	0.794	5	F:sequence-specific DNA binding transcription factor activity; F:sequence-specific DNA binding; F:protein dimerization activity; C:nucleus; P:regulation of transcription, DNA-dependent	-
	f21329_c0s2	12	translation initiation factor if-2	2138	20	0	0.8665	6	F:translation initiation factor activity; P:translational initiation; C:mitochondrion; P:GTP catabolic process; F:GTPase activity; F:GTP binding	-
	f21518_c0s1	12	beta-amyrin synthase	1840	20	0	0.8695	3	P:metabolic process; C:mitochondrion; F:intramolecular transferase activity	-
	f21719_c0s1	12	4 protein	649	20	3.33e-54	0.621	1	F:DNA binding	0
	f22078_c0s2	12	mitochondrial inner membrane protease subunit 1	806	20	4.58e-75	0.739	3	C:membrane; P:proteolysis; F:serine-type peptidase activity	-
	f22521_c0s1	12	dna ligase	906	20	3.85e-146	0.6795	2	F:molecular_function; P:biological_process	0
	f23101_c0s3	12	gamma-tubulin complex	2404	20	0	0.6955	3	C:microtubule organizing center; P:microtubule cytoskeleton organization; C:spindle pole	-
	f23758_c0s3	12	pdr-like abc transporter	1860	20	0	0.8675	4	F:organic phosphonate transmembrane-transporting ATPase activity; P:ATP catabolic process; F:ATP binding; C:membrane	EC:3.6.3.28
	f23766_c0s1	12	hexose carrier	550	20	1.71e-101	0.814	4	C:integral to membrane; F:sugar:hydrogen symporter activity; P:transmembrane transport; P:carbohydrate transport	-
	f24418_c0s1	12	---NA---	592	0	0	0	0	-	0
	f26051_c0s2	12	---NA---	523	0	0	0	0	-	0
	f27379_c0s1	12	---NA---	1005	0	0	0	0	-	0
	f27870_c0s2	12	---NA---	806	0	0	0	0	-	0
	f28115_c0s2	12	PREDICTED: uncharacterized protein LOC100844924	1129	20	9.78e-57	0.726	2	C:mitochondrion; C:plastid	-
	f29385_c0s2	12	---NA---	485	0	0	0	0	-	0
	f29481_c0s4	12	---NA---	920	0	0	0	0	-	0
	f29950_c0s2	12	disease resistance rpp13-like protein 1-like	1780	20	0	0.7015	2	F:ATP binding; P:apoptotic process	-
	f30229_c0s1	12	---NA---	1134	0	0	0	0	-	0
	f31763_c0s1	12	---NA---	392	0	0	0	0	-	0
	f33871_c0s2	12	---NA---	1186	0	0	0	0	-	0
	f35483_c0s2	12	---NA---	817	0	0	0	0	-	0
	f36686_c0s1	12	---NA---	875	0	0	0	0	-	0
	f4106_c0s2	12	seed maturation protein	1104	20	4.03e-136	0.8545	3	C:membrane; C:cytoplasmic membrane-bounded vesicle; C:endoplasmic reticulum	-
	f4500_c0s1	12	---NA---	1094	0	0	0	0	-	0
	f4569_c0s3	12	chorismate chloroplast	2428	8	1.91e-08	0.7488	4	F:chorismate synthase activity; P:cellular amino acid biosynthetic process; F:lyase activity; P:aromatic amino acid family biosynthetic process	0
	f470_c0s2	12	dehydration-responsive protein rd22-like	1814	20	2.88e-143	0.591	1	C:cytoplasmic membrane-bounded vesicle	-
	f4804_c0s2	12	dna gyrase subunit b	2402	20	0	0.7985	5	F:DNA topoisomerase (ATP-hydrolyzing) activity; F:ATP binding; C:chromosome; P:DNA topological change; C:plastid	EC:5.99.1.3
	f4804_c0s4	12	dna gyrase subunit chloroplastic mitochondrial-like	2401	20	0	0.9495	6	F:DNA topoisomerase (ATP-hydrolyzing) activity; F:ATP binding; C:chromosome; P:DNA topological change; C:chloroplast; C:mitochondrion	EC:5.99.1.3
	f5030_c0s5	12	---NA---	557	0	0	0	0	-	0
	f5059_c0s2	12	cell division control	1558	20	5.92e-21	0.7505	12	F:ATP binding; F:protein kinase activity; P:protein phosphorylation; C:cytoplasmic membrane-bounded vesicle; F:protein serine/threonine kinase activity; F:kinase activity; P:phosphorylation; F:transferase activity; P:cell division; F:RNA polymerase II carboxy-terminal domain kinase activity; P:protein autophosphorylation; C:cellular_component	0
	f5339_c0s1	12	amino acid permease	631	20	9.29e-134	0.9075	1	C:integral to membrane	-
	f5993_c0s9	12	nucleolar complex protein 3 homolog	645	6	1.81e-33	0.7217	1	F:binding	0
	f63015_c0s1	12	retrotransposon ty3-gypsy subclass	658	20	8.64e-21	0.6695	2	F:nucleic acid binding; C:mitochondrion	0
	f7150_c0s3	12	acyl- oxidase acx3	1043	20	0	0.838	7	F:flavin adenine dinucleotide binding; P:medium-chain fatty acid metabolic process; C:peroxisome; P:fatty acid beta-oxidation; F:acyl-CoA dehydrogenase activity; F:acyl-CoA oxidase activity; F:cytochrome-c oxidase activity	EC:1.3.99.3; EC:1.3.3.6; EC:1.9.3.1
	f7633_c0s4	12	---NA---	986	0	0	0	0	-	0
	f7659_c0s2	12	50s ribosomal protein l27	797	20	1.35e-83	0.8805	3	C:ribosome; F:structural constituent of ribosome; P:translation	-
	f8014_c0s1	12	response regulator 7	1208	20	1.73e-103	0.705	4	P:two-component signal transduction system (phosphorelay); F:two-component response regulator activity; P:response to cytokinin stimulus; P:regulation of transcription, DNA-dependent	-
	f8217_c0s14	12	nbs-lrr type disease resistance protein rpg1-b	1408	20	0	0.716	3	P:defense response; P:apoptotic process; F:ATP binding	0
	f8606_c0s3	12	dna binding protein	333	20	4.05e-41	0.933	0	-	0
	f9327_c0s3	12	protease do-like 9-like	528	20	5.81e-93	0.927	2	F:serine-type endopeptidase activity; P:proteolysis	EC:3.4.21.0
	f9602_c0s2	12	---NA---	360	0	0	0	0	-	0
	f9844_c0s3	12	brassinazole-resistant 1 protein	1440	20	8.99e-143	0.763	0	-	0
	f9846_c0s1	12	uncharacterized membrane protein at1g16860-like	1332	20	7.93e-172	0.828	0	-	0
	f9889_c0s1	12	---NA---	613	0	0	0	0	-	0
c	f1055_c0s1	13	transcription factor org2-like	653	12	7e-33	0.8283	3	C:nucleus; F:transcription regulator activity; F:DNA binding	-
c	f12_c0s1	13	rdrp_lolv ame: full=rna-directed rna polymerase includes: ame: full=helicase	119	1	1.28e-12	0.89	17	F:transferase activity; F:mRNA methyltransferase activity; F:helicase activity; P:RNA processing; P:viral genome replication; F:RNA-directed RNA polymerase activity; F:hydrolase activity; F:oxidoreductase activity, acting on single donors with incorporation of molecular oxygen, incorporation of two atoms of oxygen; F:nucleotide binding; P:mRNA methylation; F:ATP binding; F:RNA binding; P:oxidatio…	0
c	f147_c0s1	13	jasmonate-induced protein	843	20	5.87e-41	0.5535	1	0	0
c	f147_c0s2	13	jasmonate-induced protein	842	20	5.71e-41	0.5535	1	0	0
c	f165_c0s2	13	wir1a_wheat ame: full=protein wir1a	652	3	3.79e-09	0.5933	2	C:integral to membrane; C:membrane	0
c	f1869_c0s1	13	protein notum homolog	1462	20	0	0.771	2	C:cytoplasmic membrane-bounded vesicle; F:carboxylesterase activity	EC:3.1.1.1
c	f1996_c0s1	13	transcription factor org2-like	601	11	3.84e-29	0.8055	3	C:nucleus; F:transcription regulator activity; F:DNA binding	-
c	f2402_c0s1	13	fructan 6-exohydrolase	1636	20	0	0.88	4	F:beta-fructofuranosidase activity; P:carbohydrate metabolic process; C:cytoplasmic membrane-bounded vesicle; F:fructan beta-(2,6)-fructosidase activity	EC:3.2.1.26; EC:3.2.1.154
c	f271_c0s1	13	---NA---	385	0	0	0	0	-	0
c	f285_c0s1	13	---NA---	133	0	0	0	0	-	0
c	f508_c0s1	13	---NA---	373	0	0	0	0	-	0
c	f760_c0s1	13	seed specific protein bn15d1b	856	20	5.63e-43	0.691	0	-	0
c	f809_c0s1	13	salt gene product	670	20	3.46e-45	0.521	1	0	0
c	f8462_c0s2	13	protein kinase xa21	3700	20	0	0.7025	5	C:cytoplasmic membrane-bounded vesicle; F:protein kinase activity; C:plastid; C:mitochondrion; F:nucleotide binding	-
c	f8785_c0s1	13	wall-associated receptor kinase 4-like	2999	20	0	0.7015	5	C:cytoplasmic membrane-bounded vesicle; F:protein kinase activity; C:membrane; C:mitochondrion; F:nucleotide binding	-
c	f9245_c0s1	13	wall-associated kinase 4	2345	20	0	0.7055	6	C:cytoplasmic membrane-bounded vesicle; F:protein tyrosine kinase activity; F:calcium ion binding; P:protein phosphorylation; F:ATP binding; F:protein serine/threonine kinase activity	EC:2.7.10.0; EC:2.7.11.0
n	f1088_c0s1	13	---NA---	626	0	0	0	0	-	0
	f1028_c0s1	13	---NA---	653	0	0	0	0	-	0
	f1084_c0s1	13	wd40-like beta propeller repeat family expressed	2375	20	1.94e-179	0.608	0	-	0
	f12071_c0s1	13	predicted protein	3080	20	0	0.617	2	C:cytoplasmic membrane-bounded vesicle; C:membrane	-
	f1233_c0s1	13	pathogenesis-related protein 4	420	20	1.76e-46	0.8565	6	P:defense response to bacterium; ; P:plant-type hypersensitive response; C:cytoplasmic membrane-bounded vesicle; P:defense response to fungus; P:killing of cells of other organism	-
	f12797_c0s1	13	ankyrin-like protein	3801	20	8.99e-117	0.4925	2	C:membrane; C:plastid	0
	f1356_c0s1	13	inter-alpha-trypsin inhibitor heavy chain h3	2637	20	2.8e-147	0.583	0	-	0
	f1394_c0s1	13	-dihydroxy-3-keto-5-methylthiopentene dioxygenase 4	1228	20	2.97e-117	0.848	4	F:metal ion binding; P:L-methionine salvage from methylthioadenosine; F:acireductone dioxygenase [iron(II)-requiring] activity; P:oxidation-reduction process	EC:1.13.11.54
	f1515_c0s1	13	---NA---	828	0	0	0	0	-	0
	f1589_c0s8	13	calcium binding ef-hand protein	456	20	1.74e-40	0.7325	1	F:calcium ion binding	-
	f1801_c0s1	13	copper chaperone	465	20	7.7e-34	0.8955	12	F:phosphatidylinositol-5-phosphate binding; F:copper ion binding; P:regulation of transcription, DNA-dependent; P:regulation of flower development; P:histone H3-K4 methylation; F:histone-lysine N-methyltransferase activity; P:iron ion transport; C:endomembrane system; P:specification of floral organ identity; C:cytoplasm; C:nucleus; C:plasma membrane	EC:2.1.1.43
	f1923_c0s1	13	haloacid dehalogenase-like hydrolase domain-containing protein	1159	20	0	0.945	8	C:vacuole; P:dephosphorylation; F:phosphoglycolate phosphatase activity; C:chloroplast stroma; C:membrane; C:nucleus; C:apoplast; F:4-nitrophenylphosphatase activity	EC:3.1.3.18; EC:3.1.3.41
	f1924_c0s2	13	aldo keto reductase family-like protein	1303	20	0	0.8845	5	C:plastoglobule; C:chloroplast envelope; F:alditol:NADP+ 1-oxidoreductase activity; C:chloroplast thylakoid membrane; P:oxidation-reduction process	EC:1.1.1.21
	f1973_c0s1	13	adenylate kinase	1344	20	4.69e-153	0.8625	5	F:adenylate kinase activity; P:nucleotide biosynthetic process; F:ATP binding; C:chloroplast stroma; P:nucleotide phosphorylation	EC:2.7.4.3
	f217_c0s1	13	ribulose- -bisphosphate carboxylase oxygenase small subunit	115	20	1.13e-16	0.97	6	P:reductive pentose-phosphate cycle; F:ribulose-bisphosphate carboxylase activity; F:monooxygenase activity; P:photorespiration; C:chloroplast; P:oxidation-reduction process	EC:4.1.1.39
	f2381_c0s1	13	2-oxoglutarate malate translocator	950	20	2.16e-128	0.937	4	C:mitochondrial inner membrane; C:integral to membrane; F:binding; P:transmembrane transport	-
	f250_c0s1	13	pathogenesis-related protein 1-like	297	20	7.62e-67	0.7625	2	P:response to biotic stimulus; P:defense response	0
	f251_c0s1	13	ribulose- -bisphosphate carboxylase oxygenase small subunit	120	20	1.75e-14	0.882	6	P:reductive pentose-phosphate cycle; F:ribulose-bisphosphate carboxylase activity; F:monooxygenase activity; P:photorespiration; C:chloroplast; P:oxidation-reduction process	EC:4.1.1.39
	f28_c0s2	13	---NA---	395	0	0	0	0	-	0
	f2969_c0s1	13	protein cbby	1212	20	0	0.8915	4	P:metabolic process; F:hydrolase activity; C:chloroplast envelope; C:chloroplast stroma	-
	f3320_c0s1	13	quinone oxidoreductase-like protein chloroplastic-like	1428	20	0	0.8895	12	F:NADPH:quinone reductase activity; F:2-alkenal reductase (NADP+) activity; F:enone reductase activity; P:pteridine-containing compound metabolic process; C:chloroplast envelope; P:response to cold; C:stromule; C:chloroplast stroma; C:thylakoid; F:zinc ion binding; C:apoplast; P:oxidation-reduction process	EC:1.6.5.5
	f3751_c0s3	13	probable lactoylglutathione chloroplast-like	941	20	0	0.932	8	F:metal ion binding; P:carbohydrate metabolic process; P:response to cold; C:thylakoid lumen; C:stromule; C:chloroplast stroma; F:lactoylglutathione lyase activity; C:mitochondrion	EC:4.4.1.5
	f3820_c0s1	13	fkbp-type peptidyl-prolyl cis-trans isomerase 4	1092	20	1.87e-66	0.873	7	P:protein folding; C:chloroplast thylakoid lumen; F:FK506 binding; F:protein binding; P:protein peptidyl-prolyl isomerization; F:peptidyl-prolyl cis-trans isomerase activity; C:chloroplast thylakoid membrane	EC:5.2.1.8
	f406_c0s1	13	predicted protein	692	1	2.09e-10	0.7	0	-	0
	f426_c0s1	13	---NA---	265	0	0	0	0	-	0
	f5639_c0s1	13	farnesyl pyrophosphate synthase	1711	20	0	0.836	2	F:geranyltranstransferase activity; P:isoprenoid biosynthetic process	EC:2.5.1.10
	f580_c0s1	13	---NA---	571	0	0	0	0	-	0
	f6080_c0s1	13	hypothetical protein LOC_Os11g44230	1275	5	3.19e-27	0.516	0	-	0
	f612_c0s1	13	---NA---	155	0	0	0	0	-	0
	f65_c0s1	13	---NA---	136	0	0	0	0	-	0
	f6555_c0s1	13	upf0308 protein chloroplastic-like	1271	20	9.69e-123	0.841	5	P:cell redox homeostasis; F:oxidoreductase activity; F:antioxidant activity; P:oxidation-reduction process; C:plastid	-
	f69_c0s1	13	---NA---	131	0	0	0	0	-	0
	f718_c0s1	13	---NA---	996	0	0	0	0	-	0
	f730_c0s1	13	chloroplast inner envelope protein	1277	20	0	0.7875	1	C:plastid	-
	f8067_c0s2	13	soluble starch synthase iii-1	2596	20	0	0.926	3	P:glycogen biosynthetic process; F:starch synthase activity; C:plastid	EC:2.4.1.21
	f860_c0s1	13	---NA---	309	0	0	0	0	-	0
	f9187_c0s1	13	l-type lectin-domain containing receptor kinase -like	1660	20	1.2e-95	0.602	1	C:cytoplasmic membrane-bounded vesicle	-
	f932_c0s1	13	stress responsive protein	419	20	1.79e-64	0.829	0	-	0
	f95_c0s1	13	---NA---	371	0	0	0	0	-	0
	f989_c0s1	13	myrosinase-binding protein	788	20	3.5e-32	0.584	2	; C:cytoplasmic membrane-bounded vesicle	0
c	f14629_c0s1	14	ethylene-responsive element binding protein 2	471	20	2.11e-15	0.68	5	P:cellular response to hypoxia; P:response to anoxia; P:regulation of transcription, DNA-dependent; C:nucleus; P:ethylene mediated signaling pathway	-
c	f14984_c0s1	14	predicted protein	576	7	7.93e-13	0.6557	0	-	0
c	f1560_c0s1	14	---NA---	464	0	0	0	0	-	0
c	f1560_c0s2	14	---NA---	701	0	0	0	0	-	0
c	f17715_c0s1	14	salt-inducible protein	1033	20	4.07e-82	0.585	0	-	0
c	f17715_c0s2	14	salt-inducible protein	1169	20	4.69e-85	0.6135	0	-	0
c	f19336_c0s1	14	salt-inducible protein	1370	15	1.06e-69	0.628	0	-	0
c	f20449_c0s2	14	pentatricopeptide repeat-containing protein	1356	20	0	0.815	5	F:hydrolase activity, hydrolyzing O-glycosyl compounds; P:carbohydrate metabolic process; F:binding; P:embryo development ending in seed dormancy; C:chloroplast	EC:3.2.1.0
c	f2469_c0s1	14	protein	121	6	7.47e-12	0.8833	1	P:embryo development	0
c	f3350_c0s1	14	---NA---	253	0	0	0	0	-	0
c	f34681_c0s1	14	---NA---	1532	0	0	0	0	-	0
c	f4756_c0s1	14	---NA---	145	0	0	0	0	-	0
c	f4935_c0s1	14	kda proline-rich protein	451	20	7.24e-32	0.9005	2	P:lipid transport; C:cytoplasmic membrane-bounded vesicle	-
c	f5489_c0s1	14	---NA---	410	0	0	0	0	-	0
c	f5829_c0s1	14	kda proline-rich protein	239	20	6.67e-38	0.905	2	P:lipid transport; C:cytoplasmic membrane-bounded vesicle	-
c	f6252_c0s2	14	---NA---	234	0	0	0	0	-	0
c	f6539_c0s7	14	protein kinase superfamily protein	1214	10	0	0.71	5	F:ATP binding; F:protein kinase activity; F:nucleotide binding; P:protein phosphorylation; F:protein serine/threonine kinase activity	0
c	f6918_c0s1	14	ice recrystallization inhibition protein	231	2	4.81e-07	0.875	0	-	0
c	f7340_c0s1	14	---NA---	179	0	0	0	0	-	0
c	f8322_c0s1	14	pumilio homolog chloroplastic-like	2054	20	0	0.7525	2	F:mRNA binding; C:cytoplasm	-
c	f8551_c0s1	14	---NA---	349	0	0	0	0	-	0
c	f8551_c0s2	14	---NA---	294	0	0	0	0	-	0
c	f9515_c0s4	14	dnaj chaperone family protein isoform 1	889	20	1.31e-24	0.837	0	-	0
n	f15192_c0s1	14	---NA---	483	0	0	0	0	-	0
n	f19218_c0s1	14	---NA---	815	0	0	0	0	-	0
n	f4633_c0s1	14	---NA---	295	0	0	0	0	-	0
n	f9316_c0s1	14	---NA---	312	0	0	0	0	-	0
	f10298_c0s1	14	seed maturation protein	710	7	6.07e-26	0.7471	1	P:embryo development	-
	f10298_c0s2	14	seed maturation protein	726	7	6.95e-26	0.7429	1	P:embryo development	-
	f10688_c0s2	14	uncharacterized membrane protein at3g27390-like	2357	20	0	0.8065	7	P:steroid hormone mediated signaling pathway; P:regulation of transcription, DNA-dependent; C:cytoplasmic membrane-bounded vesicle; F:sequence-specific DNA binding transcription factor activity; F:steroid hormone receptor activity; C:nucleus; C:plasma membrane	-
	f1081_c0s2	14	monosaccharide-sensing protein 2-like	1497	20	0	0.882	6	P:transmembrane transport; F:sugar:hydrogen symporter activity; P:carbohydrate transport; C:integral to membrane; P:oxidation-reduction process; F:2-alkenal reductase [NAD(P)] activity	EC:1.3.1.74
	f10930_c0s1	14	pumilio homolog 1-like	2789	20	0	0.8605	1	F:RNA binding	-
	f1160_c0s10	14	---NA---	1285	0	0	0	0	-	0
	f1160_c0s15	14	---NA---	1284	0	0	0	0	-	0
	f13242_c0s6	14	armadillo beta-catenin-like repeat-containing protein	2120	20	0	0.7265	3	C:vacuolar membrane; F:binding; C:plastid	-
	f13633_c0s2	14	gdsl esterase lipase at1g28600-like	1479	20	0	0.7755	3	F:hydrolase activity, acting on ester bonds; C:cytoplasmic membrane-bounded vesicle; P:lipid metabolic process	-
	f14597_c0s1	14	---NA---	825	0	0	0	0	-	0
	f15170_c0s1	14	plasma membrane intrinsic protein	763	20	3.75e-27	0.83	3	P:transmembrane transport; C:integral to membrane; F:transporter activity	-
	f15808_c0s1	14	tpa: myb dna-binding domain superfamily protein	335	6	8.56e-15	0.6333	0	-	0
	f18314_c0s1	14	PREDICTED: uncharacterized protein LOC100844553	915	1	8.31e-11	0.88	0	-	0
	f18657_c0s1	14	gif1	500	20	1.84e-103	0.866	5	P:sucrose biosynthetic process; F:sucrose alpha-glucosidase activity; C:cytoplasmic membrane-bounded vesicle; P:sucrose catabolic process, using invertase or sucrose synthase; C:cell wall	EC:3.2.1.26; EC:3.2.1.48
	f19343_c0s1	14	---NA---	392	0	0	0	0	-	0
	f19424_c0s1	14	ice recrystallization inhibition protein	350	20	1.66e-44	0.7895	0	-	0
	f20423_c0s1	14	cytochrome oxidase subunit i	591	20	4.45e-99	0.9	9	P:aerobic respiration; C:mitochondrial inner membrane; C:respiratory chain; F:electron carrier activity; F:heme binding; P:transport; C:integral to membrane; P:electron transport chain; F:cytochrome-c oxidase activity	EC:1.9.3.1
	f2060_c0s1	14	---NA---	428	0	0	0	0	-	0
	f2060_c0s2	14	---NA---	461	0	0	0	0	-	0
	f21907_c0s1	14	nadp-dependent malic enzyme-like	1353	20	0	0.925	6	F:NAD binding; F:metal ion binding; C:cytoplasm; P:malate metabolic process; F:malate dehydrogenase (oxaloacetate-decarboxylating) (NADP+) activity; P:oxidation-reduction process	EC:1.1.1.40
	f22352_c0s1	14	transcription factor jumonji domain-containing protein	1891	20	0	0.721	3	F:molecular_function; P:biological_process; C:cellular_component	0
	f33105_c0s1	14	---NA---	1010	0	0	0	0	-	0
	f3863_c0s1	14	sucrose synthase 2	465	20	4.04e-70	0.964	1	P:biosynthetic process	-
	f3863_c0s3	14	---NA---	260	0	0	0	0	-	0
	f4078_c0s2	14	---NA---	923	0	0	0	0	-	0
	f4113_c0s1	14	---NA---	454	0	0	0	0	-	0
	f41572_c0s1	14	---NA---	1152	0	0	0	0	-	0
	f4428_c0s1	14	---NA---	144	0	0	0	0	-	0
	f5342_c0s2	14	abc transporter	4685	20	0	0.879	5	P:drug transmembrane transport; F:ATPase activity, coupled to transmembrane movement of substances; P:ATP catabolic process; F:ATP binding; C:membrane	-
	f6987_c0s2	14	tpa: wak receptor-like protein kinase family protein	1888	20	0	0.872	5	F:receptor activity; C:cytoplasmic membrane-bounded vesicle; P:protein phosphorylation; F:ATP binding; F:protein serine/threonine kinase activity	EC:2.7.11.0
c	f11017_c0s1	15	PREDICTED: uncharacterized protein LOC100837032	984	20	1.41e-55	0.6575	0	-	0
c	f1110_c0s1	15	---NA---	232	0	0	0	0	-	0
c	f1224_c0s1	15	---NA---	868	0	0	0	0	-	0
c	f165_c0s1	15	wir1a_wheat ame: full=protein wir1a	406	3	1.46e-09	0.5933	2	C:integral to membrane; C:membrane	0
c	f16631_c0s2	15	protein kinase receptor type precursor	1617	20	0	0.7535	3	C:membrane; C:cytoplasmic membrane-bounded vesicle; C:mitochondrion	-
c	f2402_c0s4	15	fructan exohydrolase	584	20	2.87e-26	0.834	1	C:cytoplasmic membrane-bounded vesicle	-
c	f4360_c0s1	15	cell number regulator 10	738	20	1.78e-45	0.7175	2	C:integral to membrane; C:membrane	0
c	f4363_c0s1	15	vacuolar defense protein	533	20	2.33e-68	0.94	6	P:defense response to bacterium; ; P:plant-type hypersensitive response; C:cytoplasmic membrane-bounded vesicle; P:defense response to fungus; P:killing of cells of other organism	-
c	f5426_c0s1	15	---NA---	246	0	0	0	0	-	0
c	f6092_c0s1	15	bowman-birk trypsin inhibitor-like protein	930	20	1.86e-32	0.7635	3	F:serine-type endopeptidase inhibitor activity; C:cytoplasmic membrane-bounded vesicle; C:extracellular region	-
c	f6196_c0s1	15	probable f-box protein at5g04010-like	1176	20	1.6e-97	0.5685	0	-	0
c	f6375_c0s2	15	at3g29240 mxo21_9	1214	20	1.46e-153	0.7265	1	C:chloroplast	-
c	f6411_c0s1	15	aldehyde oxidase	4322	20	0	0.8245	6	F:flavin adenine dinucleotide binding; F:aldehyde oxidase activity; F:iron ion binding; F:electron carrier activity; F:2 iron, 2 sulfur cluster binding; P:oxidation-reduction process	EC:1.2.3.1
c	f666_c0s1	15	---NA---	170	0	0	0	0	-	0
c	f8852_c0s1	15	phospholipase a1- chloroplastic-like	1863	20	0	0.762	3	F:triglyceride lipase activity; C:plastid; P:lipid metabolic process	EC:3.1.1.3
c	f9727_c0s1	15	---NA---	1825	0	0	0	0	-	0
c	f9861_c0s4	15	probable mixed-linked glucan synthase 3-like	1893	20	0	0.8405	4	F:cellulose synthase (UDP-forming) activity; P:cellulose biosynthetic process; C:integral to membrane; P:cellular cell wall organization	EC:2.4.1.12
n	f18013_c0s1	15	reverse transcriptase	3131	20	1.84e-172	0.5415	1	F:binding	-
	f1066_c0s1	15	---NA---	300	0	0	0	0	-	0
	f1127_c0s2	15	trypanothione-dependent peroxidase	888	20	2.31e-150	0.835	4	P:cell redox homeostasis; F:antioxidant activity; P:oxidation-reduction process; F:protein-disulfide reductase activity	EC:1.8.1.8
	f11726_c0s2	15	galactinol synthase	561	20	1.23e-20	0.7315	1	F:transferase activity, transferring glycosyl groups	-
	f12923_c0s1	15	cytochrome p450	1812	20	0	0.768	6	F:heme binding; C:membrane; C:cytoplasmic membrane-bounded vesicle; F:monooxygenase activity; F:electron carrier activity; C:mitochondrion	-
	f14211_c0s1	15	2-hydroxy-6-oxo-6-phenylhexa- -dienoate hydrolase	1532	20	0	0.8025	3	P:metabolic process; F:hydrolase activity; C:plastid	-
	f14420_c0s1	15	ankyrin repeat family	1169	17	1.11e-59	0.5176	1	C:cell part	-
	f14445_c0s1	15	rossmann-fold nad -binding domain-containing protein	1492	20	5.91e-171	0.7975	4	C:chloroplast thylakoid membrane; P:metabolic process; F:catalytic activity; F:binding	-
	f15044_c0s1	15	plac8-like protein	962	20	4.11e-125	0.866	1	C:plasma membrane	-
	f1636_c0s1	15	---NA---	366	0	0	0	0	-	0
	f16945_c0s1	15	nb-arc domain containing expressed	2929	20	0	0.524	2	C:intracellular membrane-bounded organelle; C:cytoplasmic part	-
	f17042_c0s1	15	boron transporter	2071	20	0	0.8815	4	P:borate transport; C:integral to membrane; F:inorganic anion exchanger activity; F:borate transmembrane transporter activity	-
	f18360_c0s1	15	protein kinase receptor type precursor	1747	20	7.69e-163	0.623	2	C:cytoplasmic membrane-bounded vesicle; C:mitochondrion	-
	f1857_c0s2	15	succinyl- ligase alpha-chain 2	1372	20	0	0.977	7	F:ATP citrate synthase activity; P:succinyl-CoA metabolic process; P:succinate metabolic process; F:ATP binding; P:tricarboxylic acid cycle; F:succinate-CoA ligase (ADP-forming) activity; C:mitochondrion	EC:2.3.3.8; EC:6.2.1.5
	f18828_c0s1	15	cycloartenol synthase	1559	20	1.16e-148	0.8165	3	P:metabolic process; F:cycloartenol synthase activity; C:mitochondrion	EC:5.4.99.8
	f1957_c0s1	15	---NA---	373	0	0	0	0	-	0
	f21013_c0s1	15	probable lrr receptor-like serine threonine-protein kinase at4g36180-like	3121	20	0	0.621	1	C:cytoplasmic membrane-bounded vesicle	-
	f2254_c0s13	15	cell division protein aaa atpase family	417	20	3.31e-67	0.962	3	F:nucleoside-triphosphatase activity; F:ATP binding; P:cell division	EC:3.6.1.15
	f2254_c0s17	15	---NA---	352	0	0	0	0	-	0
	f2562_c0s1	15	alpha-l-fucosidase 2 precursor	1011	20	2.1e-152	0.879	3	F:hydrolase activity, acting on ester bonds; C:cytoplasmic membrane-bounded vesicle; P:lipid metabolic process	-
	f3249_c0s1	15	galactinol synthase	409	20	2.74e-47	0.9355	8	P:response to high light intensity; P:response to cold; P:carbohydrate biosynthetic process; P:response to hydrogen peroxide; P:galactose metabolic process; F:inositol 3-alpha-galactosyltransferase activity; P:response to heat; P:response to salt stress	EC:2.4.1.123
	f3776_c0s1	15	protein	977	20	2.41e-105	0.7945	3	P:metabolic process; C:plastid; F:catalytic activity	-
	f3833_c0s1	15	serine threonine protein kinase	937	20	8.71e-92	0.7935	3	F:ATP binding; P:protein phosphorylation; F:protein serine/threonine kinase activity	EC:2.7.11.0
	f4532_c0s1	15	chaperonin 20	875	20	2.17e-122	0.857	11	F:copper ion binding; F:calmodulin binding; C:mitochondrion; P:protein folding; P:response to cold; C:chloroplast envelope; F:ATP binding; C:chloroplast thylakoid membrane; C:chloroplast stroma; P:response to cadmium ion; C:apoplast	-
	f4831_c1s1	15	l-asparaginase	1269	20	0	0.875	2	F:asparaginase activity; P:glycoprotein catabolic process	EC:3.5.1.1
	f5256_c0s1	15	catalytic hydrolase	1365	20	2.33e-178	0.861	2	P:metabolic process; F:hydrolase activity	-
	f5996_c0s1	15	senescence-associated protein din1	876	20	3.49e-59	0.8115	1	C:mitochondrion	-
	f6067_c0s2	15	nuclear cap-binding protein cbp20	1123	20	2.95e-110	0.934	2	F:nucleic acid binding; F:nucleotide binding	-
	f6502_c0s3	15	protein	2828	20	0	0.7145	1	F:zinc ion binding	-
	f6603_c0s1	15	npr1-like protein	1902	20	0	0.8145	1	C:plastid	-
	f6713_c0s1	15	---NA---	413	0	0	0	0	-	0
	f7007_c0s1	15	hpp integral membrane domain-containing protein	1243	20	2.11e-107	0.825	2	C:integral to membrane; C:chloroplast inner membrane	-
	f7205_c0s1	15	ferric reductase-like transmembrane component	313	20	9.92e-46	0.829	6	F:flavin adenine dinucleotide binding; C:integral to membrane; F:oxidoreductase activity; F:iron ion binding; F:electron carrier activity; P:oxidation-reduction process	-
	f7395_c0s1	15	glutamyl-trna amidotransferase subunit a-like	2229	20	0	0.875	2	F:carbon-nitrogen ligase activity, with glutamine as amido-N-donor; F:amidase activity	EC:6.3.5.0; EC:3.5.1.4
	f7695_c0s1	15	---NA---	575	0	0	0	0	-	0
	f8399_c0s1	15	PREDICTED: uncharacterized protein LOC100846853	960	20	2.74e-123	0.874	1	C:chloroplast	-
	f8736_c0s1	15	associated with hox family expressed	3002	20	0	0.804	4	F:sequence-specific DNA binding transcription factor activity; F:sequence-specific DNA binding; C:nucleus; P:regulation of transcription, DNA-dependent	-
	f8890_c0s1	15	ankyrin repeat-containing protein at3g12360-like	1322	20	3.59e-118	0.677	2	C:plastid; C:membrane	-
	f8923_c0s1	15	nogo-b receptor-like	1295	20	4.79e-129	0.76	3	C:cytoplasmic membrane-bounded vesicle; C:mitochondrion; F:transferase activity, transferring alkyl or aryl (other than methyl) groups	EC:2.5.1.0
	f9135_c0s1	15	thiol-disulfide oxudoreductase dcc	1035	20	4.63e-115	0.8575	1	C:mitochondrion	-
	f9590_c0s1	15	purple acid phosphatase	1738	20	0	0.852	3	C:cytoplasmic membrane-bounded vesicle; F:metal ion binding; F:acid phosphatase activity	EC:3.1.3.2
c	f19396_c0s6	16	hypothetical protein SORBIDRAFT_0010s022450	1848	20	6.58e-65	0.8505	1	C:cytoplasmic membrane-bounded vesicle	0
c	f22651_c0s3	16	chromatin remodeling complex subunit	975	11	1.85e-77	0.5909	11	F:metal ion binding; F:chromatin binding; F:zinc ion binding; C:chromatin; P:chromatin assembly or disassembly; C:nucleus; F:helicase activity; F:DNA binding; F:nucleic acid binding; F:ATP binding; C:plastid	0
c	f3077_c0s3	16	sucrose synthase 1	2843	20	0	0.954	3	F:sucrose synthase activity; P:biosynthetic process; P:sucrose metabolic process	EC:2.4.1.13
c	f9508_c0s1	16	u3 small nucleolar rna-associated protein 25-like	2381	20	0	0.734	6	P:embryo development; C:nucleolus; P:embryo sac development; P:rRNA transcription; C:plastid; C:mitochondrion	-
n	f16656_c0s4	16	anthocyanidin -o-glucosyltransferase-like	573	1	1.15e-13	0.44	0	-	0
	f10727_c0s3	16	---NA---	3571	0	0	0	0	-	0
	f11647_c0s2	16	probable lrr receptor-like serine threonine-protein kinase at1g67720-like	3069	20	0	0.793	6	F:signal transducer activity; C:cytoplasmic membrane-bounded vesicle; C:plasma membrane; P:protein phosphorylation; F:ATP binding; F:protein serine/threonine kinase activity	EC:2.7.11.0
	f12225_c0s5	16	atp-dependent rna helicase dhx8	940	20	5.57e-115	0.8345	5	F:RNA helicase activity; F:ATP-dependent helicase activity; F:nucleic acid binding; F:ATP binding; C:plastid	-
	f12408_c0s3	16	---NA---	680	0	0	0	0	-	0
	f12482_c0s4	16	---NA---	1094	0	0	0	0	-	0
	f13232_c0s3	16	---NA---	584	0	0	0	0	-	0
	f13729_c0s1	16	predicted protein	743	19	1.36e-24	0.8595	1	C:mitochondrial respiratory chain complex I	-
	f14387_c0s1	16	predicted protein	1086	20	0	0.8055	3	C:membrane; C:cytoplasmic membrane-bounded vesicle; F:acetylglucosaminyltransferase activity	-
	f14695_c0s2	16	e3 ubiquitin-protein ligase shprh-like	2366	20	0	0.683	1	F:binding	-
	f16373_c0s1	16	---NA---	399	0	0	0	0	-	0
	f16885_c0s2	16	125 kda kinesin-related	3384	20	0	0.7065	5	P:microtubule-based movement; C:plasma membrane; F:ATP binding; F:microtubule motor activity; C:microtubule	-
	f17586_c0s1	16	e3 ubiquitin-protein ligase synoviolin-like	867	20	9.75e-86	0.857	4	C:cytoplasmic membrane-bounded vesicle; C:plasma membrane; P:ER-associated protein catabolic process; F:zinc ion binding	-
	f17998_c0s1	16	---NA---	724	0	0	0	0	-	0
	f19631_c0s2	16	katanin p80 wd40 repeat-containing subunit b1 homolog 1-like	929	20	9.5e-180	0.7585	2	F:protein binding; F:transferase activity	-
	f20020_c0s2	16	snf2 histone linker phd ring	839	12	2.68e-10	0.8	11	F:metal ion binding; F:helicase activity; F:nucleic acid binding; F:ATP binding; F:zinc ion binding; F:DNA binding; P:cysteine metabolic process; P:metabolic process; F:catalytic activity; F:cysteine desulfurase activity; F:pyridoxal phosphate binding	0
	f2072_c0s1	16	transmembrane protein 184b-like	1804	10	3.01e-21	0.745	2	C:membrane; C:cytoplasmic membrane-bounded vesicle	0
	f21293_c0s1	16	protein kinase superfamily protein	2646	20	2.84e-117	0.695	2	F:protein kinase activity; F:nucleotide binding	-
	f21958_c0s2	16	prolin-rich extensin-like receptor protein kinase family protein	692	20	4.73e-52	0.6975	5	F:protein tyrosine kinase activity; P:protein phosphorylation; F:ATP binding; F:protein serine/threonine kinase activity; C:plastid	EC:2.7.10.0; EC:2.7.11.0
	f2276_c0s3	16	glycogen synthase kinase-3 -3	2150	20	0	0.955	4	F:ATP binding; P:protein phosphorylation; F:protein serine/threonine kinase activity; F:tau-protein kinase activity	EC:2.7.11.0; EC:2.7.11.26
	f23450_c0s2	16	metal transporter nramp6-like	598	4	1.83e-08	0.8175	3	C:membrane; P:transport; F:transporter activity	0
	f23997_c0s2	16	wpp domain-interacting tail-anchored protein 1-like	1368	20	0	0.669	0	-	0
	f24181_c0s10	16	---NA---	940	0	0	0	0	-	0
	f3266_c0s1	16	---NA---	295	0	0	0	0	-	0
	f5137_c0s6	16	---NA---	1419	0	0	0	0	-	0
	f5452_c0s6	16	---NA---	976	0	0	0	0	-	0
	f5574_c0s4	16	serine threonine protein	4534	20	0	0.6715	3	F:ATP binding; P:protein phosphorylation; F:protein serine/threonine kinase activity	EC:2.7.11.0
	f6366_c0s2	16	cullin 3	2102	20	0	0.912	9	P:ubiquitin-dependent protein catabolic process; P:cell cycle; C:SCF ubiquitin ligase complex; F:ubiquitin protein ligase binding; P:endosperm development; P:positive regulation of flower development; F:ubiquitin-protein ligase activity; P:response to red or far red light; P:embryo development ending in seed dormancy	EC:6.3.2.19
	f6586_c0s1	16	hat family dimerization domain-containing protein	2715	20	5.1e-167	0.564	3	F:nucleic acid binding; F:protein dimerization activity; F:DNA binding	0
	f7869_c0s2	16	transmembrane expressed	735	20	1.34e-17	0.928	4	P:citrate transport; C:integral to membrane; F:citrate transmembrane transporter activity; P:transmembrane transport	-
c	f4245_c0s8	17	f-box kelch-repeat protein at2g44130-like	1398	20	0	0.747	2	F:kinase activity; P:phosphorylation	-
	f10739_c0s3	17	hlh dna-binding domain superfamily protein	2671	20	0	0.729	1	C:nucleus	-
	f12970_c0s5	17	---NA---	571	0	0	0	0	-	0
	f13865_c0s1	17	---NA---	1017	0	0	0	0	-	0
	f14581_c0s2	17	cyclin h-1	1173	20	0	0.8095	5	C:cytoplasm; C:nucleus; F:cyclin-dependent protein kinase activity; P:regulation of cell cycle; F:protein binding	EC:2.7.11.22
	f15179_c0s1	17	tubulin gamma-2 chain	1824	20	0	0.9595	19	P:stomatal complex morphogenesis; F:structural molecule activity; P:phragmoplast assembly; P:cellular localization; C:microtubule organizing center; F:GTP binding; C:cell wall; P:GTP catabolic process; C:cytosol; C:microtubule; P:protein polymerization; C:nuclear envelope; P:embryo sac development; P:root hair cell tip growth; P:leaf development; F:GTPase activity; P:microtubule-based movement; C…	-
	f16933_c0s2	17	---NA---	1298	0	0	0	0	-	0
	f17173_c0s3	17	thymidylate kinase	707	20	3.07e-120	0.882	7	P:dTDP biosynthetic process; C:mitochondrion; F:ATP binding; P:dTTP biosynthetic process; F:thymidylate kinase activity; P:phosphorylation; C:nucleoplasm	EC:2.7.4.9
	f17760_c0s4	17	monoglyceride lipase-like	1115	20	0	0.862	2	F:hydrolase activity; C:plastid	-
	f17823_c0s1	17	PREDICTED: uncharacterized protein LOC100835703	730	5	2.57e-12	0.52	0	-	0
	f19683_c0s10	17	---NA---	669	0	0	0	0	-	0
	f20860_c0s1	17	serine-threonine protein plant-	976	20	2.98e-66	0.6145	3	F:protein kinase activity; C:cell part; P:metabolic process	-
	f20893_c0s2	17	ribonuclease h protein at1g65750-like	2420	20	6.54e-75	0.6095	5	F:RNA binding; P:RNA-dependent DNA replication; F:RNA-directed DNA polymerase activity; C:cytoplasmic membrane-bounded vesicle; C:membrane	0
	f2276_c0s2	17	glycogen synthase kinase-3 -3	2147	20	0	0.955	4	F:ATP binding; P:protein phosphorylation; F:protein serine/threonine kinase activity; F:tau-protein kinase activity	EC:2.7.11.0; EC:2.7.11.26
	f2276_c0s8	17	glycogen synthase kinase-3 -3	2144	20	0	0.955	4	F:ATP binding; P:protein phosphorylation; F:protein serine/threonine kinase activity; F:tau-protein kinase activity	EC:2.7.11.0; EC:2.7.11.26
	f24324_c0s10	17	abc transporter b family member 4-like	703	20	4.06e-141	0.9395	10	F:ATPase activity, coupled to transmembrane movement of substances; C:integral to membrane; P:transport; P:ATP catabolic process; F:nucleotide binding; F:nucleoside-triphosphatase activity; F:ATP binding; F:ATPase activity; P:transmembrane transport; C:membrane	0
	f25915_c0s4	17	receptor-like protein kinase feronia-like	631	20	7.84e-53	0.755	1	C:cytoplasmic membrane-bounded vesicle	-
	f3229_c0s4	17	sun domain-containing protein 2-like	535	20	1.71e-44	0.6785	1	C:plastid	-
	f32751_c0s3	17	f-box protein at5g07610-like	865	20	2.18e-82	0.5915	2	C:intracellular membrane-bounded organelle; C:cytoplasmic part	-
	f7691_c0s2	17	vamp protein sec22	557	11	1.98e-15	0.85	0	-	0
	f9601_c0s1	17	protein	2848	20	0	0.747	3	F:phosphatidylinositol binding; P:signal transduction; C:plasma membrane	-
c	f10319_c0s2	18	---NA---	282	0	0	0	0	-	0
c	f10319_c0s3	18	isco activase small isoform precursor	153	19	2.6e-17	0.7842	6	F:ATP binding; C:plastid; C:chloroplast stroma; C:chloroplast; F:nucleotide binding; F:sequence-specific DNA binding transcription factor activity	0
c	f10470_c0s1	18	fructan 6-exohydrolase	147	17	4.5e-16	0.7282	9	F:hydrolase activity; C:cytoplasmic membrane-bounded vesicle; F:hydrolase activity, hydrolyzing O-glycosyl compounds; F:beta-fructofuranosidase activity; F:sucrose alpha-glucosidase activity; P:metabolic process; P:carbohydrate metabolic process; F:hydrolase activity, acting on glycosyl bonds; F:fructan beta-(2,6)-fructosidase activity	0
c	f10959_c0s1	18	ribulose -bisphosphate carboxylase activase	140	20	2.67e-23	0.9615	6	C:plastid; F:ATP binding; C:chloroplast stroma; C:chloroplast; F:nucleotide binding; F:sequence-specific DNA binding transcription factor activity	0
c	f11591_c0s1	18	---NA---	144	0	0	0	0	-	0
c	f13430_c0s1	18	---NA---	157	0	0	0	0	-	0
c	f13430_c0s3	18	type 1 non specific lipid transfer protein precursor	566	20	1.68e-38	0.748	2	C:cytoplasmic membrane-bounded vesicle; P:transport	-
c	f13611_c0s1	18	polyphenol oxidase	208	2	1.08e-10	0.66	7	P:oxidation-reduction process; F:oxygen transporter activity; F:catechol oxidase activity; F:oxidoreductase activity; P:oxygen transport; P:metabolic process; P:transport	0
c	f15115_c0s1	18	wd40-like beta propeller repeat family expressed	124	18	3.47e-12	0.7789	0	-	0
c	f15957_c0s1	18	---NA---	202	0	0	0	0	-	0
c	f16467_c0s1	18	predicted protein	831	20	4.53e-97	0.7345	2	P:lipid metabolic process; F:triglyceride lipase activity	EC:3.1.1.3
c	f16785_c0s2	18	methionine aminopeptidase chloroplastic-like	445	20	1.63e-56	0.7305	7	F:metal ion binding; P:N-terminal protein amino acid modification; F:metalloexopeptidase activity; F:aminopeptidase activity; C:chloroplast; P:proteolysis; C:mitochondrion	EC:3.4.11.0
c	f17803_c0s1	18	---NA---	126	0	0	0	0	-	0
c	f18981_c0s1	18	---NA---	100	0	0	0	0	-	0
c	f19992_c0s1	18	---NA---	343	0	0	0	0	-	0
c	f22148_c0s1	18	---NA---	183	0	0	0	0	-	0
c	f22874_c0s1	18	---NA---	119	0	0	0	0	-	0
c	f25218_c0s1	18	---NA---	328	0	0	0	0	-	0
c	f26116_c0s7	18	---NA---	249	0	0	0	0	-	0
c	f28555_c0s2	18	serine threonine protein kinase	428	20	1.13e-81	0.91	4	C:cytoplasmic membrane-bounded vesicle; P:protein phosphorylation; F:ATP binding; F:protein serine/threonine kinase activity	EC:2.7.11.0
c	f29238_c0s1	18	carbonic anhydrase precursor	1100	20	4.45e-149	0.83	4	C:cytoplasmic membrane-bounded vesicle; P:one-carbon metabolic process; F:zinc ion binding; F:carbonate dehydratase activity	EC:4.2.1.1
c	f30209_c0s1	18	resistant protein	286	6	1.5e-18	0.7333	2	P:apoptotic process; F:ATP binding	0
c	f31985_c0s1	18	lichenase-2 precursor	112	20	2.78e-15	0.9	9	F:hydrolase activity, hydrolyzing O-glycosyl compounds; C:cytoplasmic membrane-bounded vesicle; P:carbohydrate metabolic process; F:hydrolase activity; P:metabolic process; F:cation binding; F:hydrolase activity, acting on glycosyl bonds; F:catalytic activity; F:licheninase activity	0
c	f32219_c0s1	18	---NA---	313	0	0	0	0	-	0
c	f33565_c0s1	18	---NA---	342	0	0	0	0	-	0
c	f33693_c0s2	18	phospholipase a1-iigamma-like	574	20	1.54e-40	0.6025	3	P:lipid metabolic process; F:hydrolase activity; F:triglyceride lipase activity	0
c	f35701_c0s1	18	lrr receptor-like serine threonine-protein kinase gso1-like	305	20	1.03e-26	0.682	1	C:cytoplasmic membrane-bounded vesicle	0
c	f37898_c0s1	18	---NA---	311	0	0	0	0	-	0
c	f47150_c0s1	18	verticillium wilt disease resistance protein ve2	374	20	3.55e-27	0.655	1	C:cytoplasmic membrane-bounded vesicle	0
c	f49021_c0s1	18	---NA---	346	0	0	0	0	-	0
c	f5056_c0s1	18	---NA---	551	0	0	0	0	-	0
c	f51486_c0s1	18	---NA---	569	0	0	0	0	-	0
c	f5257_c0s4	18	allene oxide cyclase	985	20	1.59e-126	0.899	3	P:jasmonic acid biosynthetic process; F:allene-oxide cyclase activity; C:chloroplast	EC:5.3.99.6
c	f5451_c0s1	18	lipoxygenase	200	20	3.94e-35	0.8825	12	F:iron ion binding; P:fatty acid biosynthetic process; F:oxidoreductase activity, acting on single donors with incorporation of molecular oxygen, incorporation of two atoms of oxygen; P:lipid biosynthetic process; P:oxidation-reduction process; P:oxylipin biosynthetic process; F:oxidoreductase activity; F:lipoxygenase activity; F:metal ion binding; C:chloroplast; C:plastid; C:mitochondrion	0
c	f58609_c0s1	18	---NA---	248	0	0	0	0	-	0
n	f11615_c0s17	18	---NA---	982	0	0	0	0	-	0
n	f72745_c0s1	18	---NA---	425	0	0	0	0	-	0
n	f93955_c0s1	18	---NA---	362	0	0	0	0	-	0
	f10585_c0s1	18	cytokinin-regulated kinase-like	1699	20	0	0.683	0	-	0
	f11096_c0s1	18	protein	823	20	9.47e-67	0.841	0	-	0
	f13337_c0s1	18	---NA---	258	0	0	0	0	-	0
	f13500_c0s8	18	probable lrr receptor-like serine threonine-protein kinase at3g47570-like	911	20	2.8e-150	0.827	5	C:cytoplasmic membrane-bounded vesicle; F:protein tyrosine kinase activity; P:protein phosphorylation; F:ATP binding; F:protein serine/threonine kinase activity	EC:2.7.10.0; EC:2.7.11.0
	f14062_c0s2	18	probable bifunctional methylthioribulose-1-phosphate dehydratase enolase-phosphatase e1-like	1128	20	5.51e-84	0.7625	4	F:metal ion binding; P:L-methionine salvage from methylthioadenosine; F:acireductone synthase activity; F:lyase activity	EC:3.1.3.77
	f14177_c0s1	18	plasma membrane intrinsic protein	249	20	1.42e-26	0.8985	3	P:transport; C:integral to membrane; F:transporter activity	-
	f14432_c0s3	18	---NA---	164	0	0	0	0	-	0
	f14659_c0s2	18	lipase class 3 family protein	675	20	6.78e-72	0.618	1	F:hydrolase activity	-
	f14911_c0s1	18	protein	323	20	3.3e-29	0.823	2	F:hydrolase activity; P:metabolic process	0
	f15030_c0s2	18	acidic thaumatin-like protein 2 precursor	217	20	1.32e-38	0.812	1	C:cytoplasmic membrane-bounded vesicle	-
	f15719_c0s3	18	eukaryotic translation initiation factor 4 gamma	2428	20	7.06e-113	0.668	4	C:eukaryotic translation initiation factor 4F complex; P:spread of virus in host, cell to cell; F:translation initiation factor activity; P:response to virus	-
	f18211_c0s1	18	---NA---	561	0	0	0	0	-	0
	f19469_c0s2	18	lipase class 3 family protein	418	18	4.18e-39	0.7006	2	P:lipid metabolic process; F:triglyceride lipase activity	EC:3.1.1.3
	f19488_c0s1	18	peroxidase 1 precursor	887	20	9.8e-147	0.738	2	F:metal ion binding; F:oxidoreductase activity	-
	f19622_c0s1	18	---NA---	113	0	0	0	0	-	0
	f19799_c0s1	18	---NA---	247	0	0	0	0	-	0
	f20025_c0s1	18	---NA---	201	0	0	0	0	-	0
	f20040_c0s1	18	protein	366	20	5.82e-20	0.9445	5	C:mitochondrial inner membrane; C:integral to membrane; F:binding; P:transport; F:transporter activity	-
	f20991_c0s1	18	---NA---	153	0	0	0	0	-	0
	f22113_c0s1	18	---NA---	183	0	0	0	0	-	0
	f22362_c0s1	18	---NA---	151	0	0	0	0	-	0
	f22381_c0s2	18	auxin-induced protein 5ng4-like	667	20	2.22e-100	0.854	1	C:membrane	-
	f22461_c0s1	18	probable calcium-binding protein cml15-like	746	20	3.78e-63	0.81	4	C:mitochondrion; F:calcium ion binding; P:oxidation-reduction process; F:2-alkenal reductase [NAD(P)] activity	EC:1.3.1.74
	f2288_c0s2	18	bowman-birk type trypsin inhibitor-like	142	15	9.28e-10	0.7033	5	F:peptidase inhibitor activity; F:serine-type endopeptidase inhibitor activity; C:extracellular region; P:negative regulation of peptidase activity; C:cytoplasmic membrane-bounded vesicle	0
	f23036_c0s1	18	leucoanthocyanidin reductase	440	20	1.27e-64	0.885	4	P:cellular metabolic process; P:steroid biosynthetic process; F:coenzyme binding; F:3-beta-hydroxy-delta5-steroid dehydrogenase activity	EC:1.1.1.145
	f2360_c0s1	18	---NA---	866	0	0	0	0	-	0
	f25383_c0s1	18	ankyrin repeat family expressed	186	20	1.09e-15	0.6905	1	C:membrane	0
	f26164_c0s1	18	---NA---	233	0	0	0	0	-	0
	f27659_c0s2	18	PREDICTED: uncharacterized protein LOC100830451	766	5	8.76e-24	0.776	1	C:mitochondrion	0
	f27753_c0s1	18	---NA---	605	0	0	0	0	-	0
	f28239_c0s1	18	plasma membrane intrinsic protein	263	20	1.26e-51	0.9855	4	C:integral to membrane; C:plasma membrane; P:transmembrane transport; F:transporter activity	-
	f28424_c0s1	18	terpene synthase 2	774	20	3.1e-146	0.7745	4	P:metabolic process; F:lyase activity; C:plastid; F:magnesium ion binding	-
	f28755_c0s1	18	---NA---	807	0	0	0	0	-	0
	f31722_c0s1	18	s-domain receptor-like protein kinase	539	20	1.19e-80	0.7785	4	C:cytoplasmic membrane-bounded vesicle; P:protein phosphorylation; F:ATP binding; F:protein serine/threonine kinase activity	EC:2.7.11.0
	f34642_c0s1	18	benzyl alcohol o-benzoyltransferase-like	295	20	4.31e-59	0.896	1	F:10-deacetylbaccatin III 10-O-acetyltransferase activity	EC:2.3.1.167
	f34642_c1s2	18	10-deacetylbaccatin iii 10-o-acetyltransferase	251	20	3.95e-38	0.8475	3	F:transferase activity; F:transferase activity, transferring acyl groups other than amino-acyl groups;	0
	f34656_c0s1	18	probable lrr receptor-like serine threonine-protein kinase at4g08850-like	516	20	8.96e-38	0.5775	2	C:intracellular membrane-bounded organelle; C:cytoplasmic part	-
	f34930_c0s1	18	soluble acid invertase	347	20	1.3e-22	0.8635	2	F:sucrose alpha-glucosidase activity; P:carbohydrate metabolic process	EC:3.2.1.26; EC:3.2.1.48
	f35345_c0s1	18	cytochrome p450 superfamily protein	390	20	3.38e-31	0.7705	9	F:metal ion binding; P:oxidation-reduction process; F:heme binding; F:oxidoreductase activity; F:electron carrier activity; C:membrane; F:iron ion binding; F:monooxygenase activity; P:diterpene phytoalexin biosynthetic process	0
	f35500_c0s1	18	fructosyltransferase-like protein	299	3	2.84e-43	0.65	6	F:hydrolase activity, hydrolyzing O-glycosyl compounds; F:transferase activity; F:hydrolase activity; P:metabolic process; P:carbohydrate metabolic process; F:hydrolase activity, acting on glycosyl bonds	0
	f3562_c0s4	18	---NA---	184	0	0	0	0	-	0
	f35917_c0s1	18	---NA---	232	0	0	0	0	-	0
	f36153_c0s1	18	---NA---	176	0	0	0	0	-	0
	f36471_c0s1	18	embryogenesis transmembrane	322	20	4.33e-39	0.7765	1	C:membrane	0
	f36662_c0s1	18	---NA---	360	0	0	0	0	-	0
	f37173_c0s1	18	pentatricopeptide repeat-containing protein mitochondrial-like isoform 1	682	6	9.78e-21	0.7617	0	-	0
	f37433_c0s1	18	cytochrome p450	569	20	1.37e-67	0.845	5	C:cytoplasmic membrane-bounded vesicle; F:electron carrier activity; F:monooxygenase activity; F:heme binding; P:electron transport chain	-
	f3762_c0s4	18	protein	562	8	4.4e-13	0.6163	2	F:metal ion binding; P:metal ion transport	0
	f38090_c0s1	18	beta- -glucanase	300	20	1.27e-15	0.8385	8	F:hydrolase activity, hydrolyzing O-glycosyl compounds; P:carbohydrate metabolic process; F:cation binding; F:catalytic activity; F:glucan endo-1,6-beta-glucosidase activity; F:hydrolase activity; P:metabolic process; F:hydrolase activity, acting on glycosyl bonds	0
	f38600_c0s3	18	---NA---	361	0	0	0	0	-	0
	f38895_c1s1	18	cytochrome p450	168	20	1.45e-24	0.758	2	F:oxidoreductase activity; F:iron ion binding	-
	f43063_c0s2	18	---NA---	287	0	0	0	0	-	0
	f43293_c0s1	18	heading date 5	353	20	6.56e-26	0.824	4	F:sequence-specific DNA binding transcription factor activity; F:sequence-specific DNA binding; C:nucleus; P:regulation of transcription, DNA-dependent	-
	f45502_c0s1	18	---NA---	262	0	0	0	0	-	0
	f45721_c0s1	18	---NA---	206	0	0	0	0	-	0
	f46405_c0s1	18	embryogenesis transmembrane	480	2	2.87e-07	0.67	1	C:membrane	0
	f47160_c0s1	18	---NA---	188	0	0	0	0	-	0
	f47556_c0s1	18	---NA---	393	0	0	0	0	-	0
	f48230_c0s1	18	---NA---	295	0	0	0	0	-	0
	f5064_c0s1	18	polyphenol oxidase chloroplastic-like	198	1	8.58e-09	0.79	0	-	0
	f52076_c0s1	18	subtilisin-like serine protease	431	20	1.29e-62	0.796	1	F:peptidase activity	-
	f5482_c0s1	18	polyphenol oxidase	161	20	2.66e-20	0.813	3	F:catechol oxidase activity; F:metal ion binding; P:oxidation-reduction process	EC:1.10.3.1
	f58058_c0s1	18	peptide transporter ptr2	332	7	2.08e-17	0.7471	3	C:membrane; P:oligopeptide transport; F:transporter activity	0
	f59104_c0s1	18	---NA---	499	0	0	0	0	-	0
	f6001_c0s2	18	bidirectional sugar transporter sweet4-like	1238	20	1.65e-135	0.8725	3	P:carbohydrate transport; C:plasma membrane; C:integral to membrane	-
	f61677_c0s1	18	32 kda protein	608	20	1.71e-25	0.641	1	C:cytoplasmic membrane-bounded vesicle	-
	f76799_c0s1	18	auxin-induced protein 5ng4-like	585	20	1.27e-115	0.76	1	C:membrane	-
	f8061_c0s10	18	PREDICTED: uncharacterized protein LOC100840310	1115	2	3.44e-09	0.71	0	-	0
	f8623_c0s1	18	---NA---	279	0	0	0	0	-	0
c	f10746_c0s1	19	---NA---	205	0	0	0	0	-	0
c	f19097_c0s2	19	---NA---	496	0	0	0	0	-	0
c	f20700_c0s2	19	---NA---	596	0	0	0	0	-	0
c	f24722_c0s1	19	---NA---	206	0	0	0	0	-	0
c	f4538_c0s2	19	protein mor1-like	2476	20	0	0.8535	9	F:microtubule binding; C:microtubule; P:microtubule cytoskeleton organization; C:preprophase band; C:spindle; P:intracellular protein transport; C:cortical microtubule cytoskeleton; P:cell plate formation involved in plant-type cell wall biogenesis; C:phragmoplast	-
n	f14804_c0s1	19	---NA---	146	0	0	0	0	-	0
n	f15349_c0s3	19	---NA---	274	0	0	0	0	-	0
n	f86593_c0s1	19	---NA---	273	0	0	0	0	-	0
	f15462_c0s2	19	sentrin sumo-specific	2473	20	1.33e-124	0.7655	2	F:cysteine-type peptidase activity; P:proteolysis	-
	f16054_c0s4	19	---NA---	1772	0	0	0	0	-	0
	f16565_c0s1	19	---NA---	212	0	0	0	0	-	0
	f17397_c0s3	19	ac068924_29 non-ltr retroelement reverse transcriptase	1081	16	1.37e-41	0.5613	2	C:mitochondrion; C:membrane	0
	f17777_c0s1	19	---NA---	320	0	0	0	0	-	0
	f18323_c0s4	19	predicted protein	1683	1	5.49e-08	0.86	0	-	0
	f18824_c0s1	19	predicted protein	1807	20	0	0.776	2	P:cellular modified amino acid biosynthetic process; F:intramolecular lyase activity	-
	f20603_c0s2	19	---NA---	134	0	0	0	0	-	0
	f22135_c0s1	19	secologanin synthase-like	329	20	7e-42	0.92	1	P:electron transport chain	-
	f22352_c0s4	19	transcription factor jumonji domain-containing protein	1869	20	0	0.78	3	F:molecular_function; P:biological_process; C:cellular_component	0
	f23162_c0s2	19	quercetin 3-o-glucoside-6 -o-malonyltransferase	581	20	1.73e-89	0.731	2	C:mitochondrion; C:plastid	-
	f23162_c0s4	19	quercetin 3-o-glucoside-6 -o-malonyltransferase	602	20	1.92e-90	0.727	2	C:mitochondrion; C:plastid	-
	f23833_c0s6	19	tpa: leucine-rich repeat transmembrane protein kinase family protein	1322	20	5.09e-50	0.674	1	C:cytoplasmic membrane-bounded vesicle	-
	f23925_c0s2	19	far-red impaired response	580	20	9e-27	0.5795	1	F:zinc ion binding	0
	f24643_c0s1	19	---NA---	492	0	0	0	0	-	0
	f24764_c0s1	19	6-phosphofructokinase chloroplastic-like	613	20	1.31e-59	0.9175	5	P:phosphorylation; F:6-phosphofructokinase activity; C:6-phosphofructokinase complex; F:ATP binding; P:glycolysis	EC:2.7.1.11
	f29385_c0s3	19	---NA---	924	0	0	0	0	-	0
	f33522_c0s1	19	---NA---	1232	0	0	0	0	-	0
	f33522_c0s3	19	---NA---	1228	0	0	0	0	-	0
	f34278_c0s4	19	---NA---	1205	0	0	0	0	-	0
	f35311_c0s1	19	---NA---	317	0	0	0	0	-	0
	f35489_c0s1	19	subtilisin inhibitor 1-like	378	3	2.31e-09	0.8067	0	-	0
	f41686_c0s1	19	---NA---	161	0	0	0	0	-	0
	f41746_c0s1	19	protein elc-like	316	20	2.62e-28	0.739	9	P:protein transport; P:cellular protein modification process; C:protein complex; C:ESCRT I complex; P:trichome branching; P:cell division; C:late endosome; C:early endosome; F:ubiquitin binding	0
	f43123_c0s1	19	hypothetical protein	629	1	4.08e-11	0.63	0	-	0
	f43184_c0s1	19	tpa: beta-amylase	211	15	3.7e-15	0.678	6	P:carbohydrate metabolic process; F:cation binding; F:catalytic activity; P:polysaccharide catabolic process; F:beta-amylase activity; C:plastid	0
	f48162_c0s1	19	---NA---	159	0	0	0	0	-	0
	f4919_c0s1	19	5-methylcytosine dna glycosylase	857	7	5.89e-39	0.7429	6	P:base-excision repair; P:DNA repair; F:catalytic activity; F:4 iron, 4 sulfur cluster binding; F:endonuclease activity; F:DNA binding	0
	f49438_c0s1	19	beta-amylase	463	20	1.64e-44	0.7425	3	P:polysaccharide catabolic process; F:beta-amylase activity; F:cation binding	EC:3.2.1.2
	f50251_c0s1	19	---NA---	373	0	0	0	0	-	0
	f50543_c0s1	19	retrotransposon unclassified	377	11	2.21e-12	0.4736	1	C:mitochondrion	0
	f5177_c0s2	19	protein da1-related 1-like	2277	20	0	0.7945	2	C:mitochondrion; F:zinc ion binding	-
	f6602_c0s6	19	serine-rich protein	631	15	1.55e-18	0.5767	1	C:plastid	0
	f73600_c0s1	19	receptor kinase-like protein	442	20	1.21e-34	0.696	2	C:cytoplasmic membrane-bounded vesicle; P:defense response to bacterium	-
	f83261_c0s1	19	---NA---	279	0	0	0	0	-	0
	f9699_c0s2	19	tpa: cp protein	987	20	2.1e-112	0.8515	3	P:biological_process; C:cellular_component; F:molecular_function	0
c	f10319_c0s4	20	---NA---	266	0	0	0	0	-	0
c	f11378_c0s3	20	---NA---	2181	0	0	0	0	-	0
c	f1213_c0s5	20	---NA---	266	0	0	0	0	-	0
c	f1213_c0s7	20	---NA---	287	0	0	0	0	-	0
c	f12633_c0s1	20	---NA---	131	0	0	0	0	-	0
c	f128_c0s3	20	---NA---	405	0	0	0	0	-	0
c	f13906_c0s3	20	---NA---	156	0	0	0	0	-	0
c	f15215_c0s13	20	protein	1661	20	4.68e-101	0.8555	9	P:ribonucleoside monophosphate biosynthetic process; C:plastid; P:nucleoside metabolic process; F:ATP binding; F:magnesium ion binding; P:phosphorylation; F:kinase activity; C:integral to nuclear inner membrane; F:ribose phosphate diphosphokinase activity	EC:2.7.6.1
c	f15215_c0s7	20	protein	1668	20	1.77e-153	0.7385	1	C:plastid	-
c	f24176_c0s3	20	transmembrane transporter-like protein	675	20	1.51e-84	0.826	2	P:transmembrane transport; C:membrane	-
c	f26116_c0s4	20	dna binding	335	20	1e-27	0.6775	2	C:nucleus; F:transcription regulator activity	-
c	f36300_c0s1	20	---NA---	242	0	0	0	0	-	0
c	f41360_c0s1	20	transposon protein	473	20	2.79e-83	0.845	2	F:asparaginase activity; F:peptidase activity	EC:3.5.1.1
c	f49687_c0s1	20	triacylglycerol lipase	445	20	1.67e-28	0.6435	1	C:mitochondrion	-
c	f50427_c0s1	20	phospholipase a1-iigamma-like	364	20	1.89e-33	0.6745	2	P:lipid metabolic process; F:triglyceride lipase activity	EC:3.1.1.3
n	f38153_c0s1	20	---NA---	188	0	0	0	0	-	0
n	f38232_c0s1	20	agmatine coumaroyltransferase	360	20	8.43e-37	0.727	1	F:transferase activity	-
n	f52080_c0s1	20	---NA---	224	0	0	0	0	-	0
n	f62521_c0s1	20	---NA---	244	0	0	0	0	-	0
	f10749_c0s1	20	37 kda inner envelope membrane chloroplastic-like	366	20	1.08e-28	0.8465	3	P:methylation; C:plastid; F:methyltransferase activity	EC:2.1.1.0
	f11277_c0s1	20	---NA---	661	0	0	0	0	-	0
	f11800_c0s2	20	terpene synthase 7	2092	20	0	0.748	3	P:metabolic process; F:lyase activity; F:magnesium ion binding	-
	f12795_c0s6	20	---NA---	876	0	0	0	0	-	0
	f13566_c0s1	20	calcineurin-like phosphoesterase domain-containing protein	3600	20	0	0.8635	5	C:membrane; C:cytoplasmic membrane-bounded vesicle; F:protein serine/threonine phosphatase activity; C:endoplasmic reticulum; C:mitochondrion	-
	f14432_c0s2	20	---NA---	178	0	0	0	0	-	0
	f16661_c0s1	20	PREDICTED: uncharacterized protein LOC100832899	842	9	2.17e-44	0.6944	1	P:biological_process	0
	f17095_c0s1	20	peroxidase 1	423	8	5.08e-14	0.7663	7	F:peroxidase activity; C:mitochondrion; F:metal ion binding; P:oxidation-reduction process; F:heme binding; F:oxidoreductase activity; P:response to oxidative stress	0
	f18667_c0s1	20	protein far1-related sequence 3-like	1345	20	0	0.6935	1	F:zinc ion binding	-
	f18712_c0s3	20	trna (guanine-n -)-methyltransferase-like	1439	20	0	0.8255	1	C:plastid	-
	f19133_c0s1	20	---NA---	130	0	0	0	0	-	0
	f20463_c0s3	20	plastidic general dicarboxylate transporter	1096	20	1.65e-99	0.9375	7	F:oxoglutarate:malate antiporter activity; P:response to nematode; C:chloroplast envelope; P:transmembrane transport; P:malate transport; C:membrane; P:sodium ion transport	-
	f20734_c0s1	20	lactoylglutathione lyase	933	20	4.48e-87	0.8345	1	F:lyase activity	-
	f22221_c0s1	20	precursor thionin	676	20	3.22e-38	0.607	2	P:defense response; C:extracellular region	0
	f22451_c0s1	20	alpha-glucosidase	308	20	4.15e-39	0.804	10	F:hydrolase activity, hydrolyzing O-glycosyl compounds; F:carbohydrate binding; P:carbohydrate metabolic process; F:catalytic activity; F:hydrolase activity; F:alpha-glucosidase activity; P:metabolic process; F:maltose alpha-glucosidase activity; F:hydrolase activity, acting on glycosyl bonds; C:cytoplasmic membrane-bounded vesicle	0
	f2276_c0s10	20	glycogen synthase kinase-3 -3	2135	20	0	0.955	4	F:ATP binding; P:protein phosphorylation; F:protein serine/threonine kinase activity; F:tau-protein kinase activity	EC:2.7.11.0; EC:2.7.11.26
	f26372_c0s2	20	predicted protein	880	6	1.38e-56	0.7817	0	-	0
	f31184_c0s1	20	s-beta bisabolene synthase like	319	20	8.95e-25	0.6845	4	C:plastid; F:magnesium ion binding; P:metabolic process; F:lyase activity	0
	f31494_c0s2	20	---NA---	823	0	0	0	0	-	0
	f3319_c0s1	20	---NA---	264	0	0	0	0	-	0
	f34382_c0s2	20	---NA---	552	0	0	0	0	-	0
	f34837_c0s1	20	---NA---	197	0	0	0	0	-	0
	f35040_c0s1	20	histidine-containing phosphotransfer protein 4	278	20	2.79e-19	0.8045	3	F:signal transducer activity; C:mitochondrion; P:two-component signal transduction system (phosphorelay)	-
	f35716_c0s2	20	---NA---	929	0	0	0	0	-	0
	f40632_c0s1	20	pentatricopeptide repeat-containing protein mitochondrial-like	538	20	3.09e-103	0.7175	1	F:binding	0
	f44029_c0s2	20	amino acid permease-like partial	474	20	5.8e-44	0.814	5	P:amino acid transmembrane transport; C:cytoplasmic membrane-bounded vesicle; F:amino acid transmembrane transporter activity; C:integral to membrane; C:plastid	-
	f4670_c0s4	20	ubiquitin family protein	2190	20	0	0.69	0	-	0
	f470_c0s1	20	dehydration-responsive protein rd22-like	1815	20	2.88e-143	0.591	1	C:cytoplasmic membrane-bounded vesicle	-
	f47961_c0s1	20	triacylglycerol lipase	357	20	5.81e-27	0.6475	1	C:mitochondrion	-
	f48290_c0s1	20	---NA---	175	0	0	0	0	-	0
	f48315_c0s1	20	---NA---	222	0	0	0	0	-	0
	f55013_c0s1	20	---NA---	135	0	0	0	0	-	0
	f56087_c0s1	20	chemocyanin precursor	161	20	2.57e-15	0.7265	3	F:copper ion binding; C:cytoplasmic membrane-bounded vesicle; F:electron carrier activity	-
	f63736_c0s1	20	---NA---	285	0	0	0	0	-	0
	f6699_c0s1	20	chloroplast inner envelope	399	20	5.4e-78	0.8855	3	P:methylation; C:plastid; F:methyltransferase activity	EC:2.1.1.0
	f6944_c0s9	20	phosphatidylinositol-4-phosphate 5-kinase 9-like	1248	20	0	0.9105	3	P:phosphatidylinositol phosphorylation; F:1-phosphatidylinositol-4-phosphate 5-kinase activity; F:ATP binding	EC:2.7.1.68
	f72220_c0s1	20	---NA---	234	0	0	0	0	-	0
	f74788_c0s1	20	---NA---	294	0	0	0	0	-	0
	f7920_c0s1	20	---NA---	325	0	0	0	0	-	0
	f81881_c0s1	20	---NA---	303	0	0	0	0	-	0
	f87516_c0s1	20	subtilisin-like serine protease	328	20	1.17e-39	0.757	6	P:proteolysis; F:serine-type endopeptidase activity; P:negative regulation of catalytic activity; F:identical protein binding; C:cytoplasmic membrane-bounded vesicle; F:peptidase activity	0
c	f11730_c0s1	21	spoc domain transcription elongation factor s-ii protein	1941	20	0	0.6885	5	P:translational elongation; F:translation elongation factor activity; P:transcription, DNA-dependent; F:zinc ion binding; C:nucleus	0
c	f13695_c0s2	21	ccaat enhancer-binding protein zeta-like	3229	20	0	0.734	2	C:nucleolus; P:polar nucleus fusion	-
c	f15215_c0s16	21	protein	1672	20	1.37e-153	0.7385	1	C:plastid	-
c	f15215_c0s3	21	protein	1665	20	2.12e-101	0.8555	9	P:ribonucleoside monophosphate biosynthetic process; C:plastid; P:nucleoside metabolic process; F:ATP binding; F:magnesium ion binding; P:phosphorylation; F:kinase activity; C:integral to nuclear inner membrane; F:ribose phosphate diphosphokinase activity	EC:2.7.6.1
c	f15779_c0s2	21	---NA---	2181	0	0	0	0	-	0
c	f16036_c0s7	21	---NA---	1340	0	0	0	0	-	0
c	f16453_c0s2	21	---NA---	2910	0	0	0	0	-	0
c	f16785_c0s5	21	methionine aminopeptidase chloroplastic-like	875	20	2.13e-110	0.853	7	F:metal ion binding; P:N-terminal protein amino acid modification; F:metalloexopeptidase activity; F:aminopeptidase activity; C:chloroplast; P:proteolysis; C:mitochondrion	EC:3.4.11.0
c	f17016_c0s1	21	isoflavone reductase-like protein	1324	20	3.45e-164	0.82	4	P:oxidation-reduction process; F:pinoresinol reductase activity; F:binding; F:2'-hydroxyisoflavone reductase activity	EC:1.3.1.45
c	f17304_c0s3	21	dead-box atp-dependent rna helicase 17-like	1864	20	0	0.815	3	F:nucleic acid binding; F:ATP binding; F:ATP-dependent helicase activity	-
c	f19080_c0s9	21	chromatin remodeling complex subunit	1590	20	3.97e-168	0.5555	3	P:cellular process; F:binding; C:intracellular membrane-bounded organelle	-
c	f20307_c0s2	21	---NA---	2099	0	0	0	0	-	0
c	f21791_c0s2	21	zinc finger (c3hc4-type ring finger)	1948	20	0	0.767	3	C:membrane; F:zinc ion binding; C:plastid	-
c	f22277_c0s1	21	---NA---	1681	0	0	0	0	-	0
c	f2647_c0s8	21	protein kinase	1259	20	2.76e-168	0.9405	8	P:protein autophosphorylation; F:ferrochelatase activity; P:heme biosynthetic process; F:protein serine/threonine kinase activity; F:ATP binding; F:protein binding; P:mRNA processing; C:chloroplast	EC:4.99.1.1; EC:2.7.11.0
c	f2647_c0s9	21	protein kinase	1357	20	1.25e-128	0.9095	8	P:protein autophosphorylation; F:ferrochelatase activity; P:heme biosynthetic process; F:protein serine/threonine kinase activity; F:ATP binding; F:protein binding; P:mRNA processing; C:chloroplast	EC:4.99.1.1; EC:2.7.11.0
c	f4343_c0s3	21	tom1-like protein 2-like	636	20	1.99e-54	0.8015	3	C:intracellular; C:plasma membrane; P:intracellular protein transport	-
c	f5983_c0s1	21	pdr-like abc transporter	1850	20	0	0.891	5	F:ATPase activity; P:ATP catabolic process; F:ATP binding; C:membrane; C:mitochondrion	EC:3.6.1.3
c	f7227_c0s1	21	PREDICTED: uncharacterized protein LOC100832202	2077	20	0	0.8825	2	C:membrane; F:acetylglucosaminyltransferase activity	-
n	f10331_c0s2	21	---NA---	2148	0	0	0	0	-	0
	f10777_c0s2	21	rna binding	2222	20	0	0.71	3	F:nucleic acid binding; F:nucleotide binding; C:ribonucleoprotein complex	0
	f11035_c0s2	21	dna replication complex gins protein psf2	1315	20	1.55e-137	0.91	2	C:nucleus; P:DNA replication	-
	f11400_c0s3	21	uncharacterized loc101205981 isoform 1	741	20	3.64e-59	0.759	1	C:mitochondrion	-
	f12195_c0s2	21	major facilitator superfamily expressed	604	20	1.72e-84	0.889	3	C:membrane; C:cytoplasmic membrane-bounded vesicle; P:transmembrane transport	-
	f12278_c0s4	21	gamma response i protein	646	12	6.22e-29	0.665	4	F:RNA binding; F:nucleic acid binding; P:RNA processing; C:intracellular	0
	f12617_c0s1	21	chloride channel protein clc-d	2670	20	0	0.911	8	P:transmembrane transport; F:voltage-gated chloride channel activity; P:response to metal ion; P:cellular anion homeostasis; C:integral to membrane; P:chloride transport; C:trans-Golgi network; P:unidimensional cell growth	-
	f1279_c0s1	21	40s ribosomal protein	742	20	8.39e-87	0.933	4	F:structural constituent of ribosome; F:RNA binding; C:small ribosomal subunit; P:translation	-
	f12946_c0s5	21	exportin-4-like	3503	20	0	0.7315	1	F:binding	-
	f14407_c0s1	21	protein rik-like	2121	20	3.83e-150	0.7785	2	F:protein binding; C:membrane	-
	f14417_c0s3	21	hypothetical protein OsI_09553	1671	3	2.28e-16	0.58	0	-	0
	f14704_c0s2	21	PREDICTED: uncharacterized protein LOC100844157	793	20	1.09e-54	0.7435	2	F:catalytic activity; P:metabolic process	-
	f14915_c0s2	21	retrotransposon unclassified	2729	15	1.95e-22	0.53	4	C:membrane; F:RNA binding; P:RNA-dependent DNA replication; F:RNA-directed DNA polymerase activity	0
	f15000_c0s6	21	gene product	1158	20	1.86e-73	0.7855	1	C:plastid	-
	f15196_c0s1	21	uncharacterized loc101210078	920	20	1.3e-109	0.811	1	C:mitochondrion	-
	f15690_c0s1	21	bzip transcription factor superfamily protein	845	20	3.91e-53	0.7615	5	F:sequence-specific DNA binding transcription factor activity; F:sequence-specific DNA binding; F:protein dimerization activity; C:nucleus; P:regulation of transcription, DNA-dependent	-
	f15704_c0s2	21	ring zinc finger domain superfamily protein	1948	20	0	0.6815	1	C:plastid	-
	f16267_c0s1	21	oxalate oxidase	343	20	3.71e-73	0.9665	9	F:nutrient reservoir activity; C:cytoplasm; F:manganese ion binding; P:response to stress; C:cell wall; P:cellular cell wall organization; C:apoplast; P:oxidation-reduction process; F:oxalate oxidase activity	EC:1.2.3.4
	f16452_c0s4	21	zinc phosphodiesterase elac protein 2-like	2018	20	0	0.751	2	P:tRNA 3'-trailer cleavage; F:3'-tRNA processing endoribonuclease activity	-
	f16801_c0s1	21	amino acid permease family expressed	2114	20	0	0.8935	9	F:protein phosphatase type 2A regulator activity; F:cationic amino acid transmembrane transporter activity; P:amino acid transmembrane transport; F:binding; C:cytoplasmic membrane-bounded vesicle; C:protein phosphatase type 2A complex; P:signal transduction; C:integral to membrane; C:plastid	-
	f17108_c0s1	21	protein	2346	20	0	0.753	4	F:iron ion binding; P:protein phosphorylation; F:ATP binding; F:protein serine/threonine kinase activity	EC:2.7.11.0
	f17317_c0s2	21	---NA---	1322	0	0	0	0	-	0
	f18579_c0s1	21	---NA---	1021	0	0	0	0	-	0
	f19213_c0s3	21	serine threonine-protein phosphatase 7 long form homolog	2190	20	0	0.729	1	F:hydrolase activity	0
	f19241_c0s1	21	hypothetical protein OsJ_09822	2507	19	0	0.6026	1	F:protein binding	0
	f19864_c0s1	21	ethylene receptor	1975	20	0	0.9115	6	F:receptor activity; P:two-component signal transduction system (phosphorelay); F:two-component sensor activity; P:peptidyl-histidine phosphorylation; F:ATP binding; C:membrane	-
	f20399_c0s1	21	sucrose-phosphatase 2	1822	20	0	0.8405	5	F:sucrose-phosphate phosphatase activity; P:sucrose biosynthetic process; P:dephosphorylation; F:magnesium ion binding; C:plastid	EC:3.1.3.24
	f21055_c0s6	21	gpi ethanolamine phosphate transferase 3-like	1228	20	0	0.646	4	P:metabolic process; C:membrane; F:catalytic activity; C:mitochondrion	-
	f21074_c0s2	21	protein set domain group 40-like	1448	20	0	0.708	2	F:molecular_function; P:biological_process	0
	f22164_c0s1	21	smr (small related) domain-containing protein	1633	20	1.88e-180	0.6095	1	C:cytoplasm	0
	f22604_c0s1	21	chloride channel protein clc-c-like	752	20	1.79e-76	0.7865	4	C:membrane; F:voltage-gated chloride channel activity; P:transmembrane transport; P:chloride transport	-
	f23758_c0s2	21	pleiotropic drug resistance protein 12-like	2050	20	0	0.924	4	F:ATPase activity; P:ATP catabolic process; F:ATP binding; C:membrane	EC:3.6.1.3
	f24936_c0s1	21	protein	1632	20	0	0.6145	0	-	0
	f26372_c0s1	21	predicted protein	871	6	1.25e-56	0.7817	0	-	0
	f29454_c0s1	21	pentatricopeptide repeat-containing	1835	20	0	0.742	2	C:mitochondrion; F:binding	-
	f34823_c0s1	21	retrotransposon unclassified	1143	20	4.65e-113	0.725	4	F:RNA-directed DNA polymerase activity; P:RNA-dependent DNA replication; F:RNA binding; C:mitochondrion	EC:2.7.7.49
	f35716_c0s1	21	---NA---	930	0	0	0	0	-	0
	f4326_c0s2	21	peroxisomal membrane protein 2	593	20	4.35e-17	0.8535	4	C:chloroplast envelope; C:peroxisomal membrane; C:integral to membrane; P:protein insertion into membrane	-
	f4634_c0s1	21	long chain acyl- synthetase 1-like	2310	20	0	0.8305	6	F:very long-chain fatty acid-CoA ligase activity; F:long-chain fatty acid-CoA ligase activity; P:wax biosynthetic process; C:plasma membrane; P:cutin biosynthetic process; C:endoplasmic reticulum	EC:6.2.1.3
	f5715_c0s1	21	ribosome production factor 2 homolog	1483	20	0	0.8535	0	-	0
	f5837_c0s3	21	peroxisomal carrier protein	1167	20	1.44e-138	0.879	12	F:binding; F:ADP transmembrane transporter activity; P:mitochondrial transport; C:peroxisome; C:integral to membrane; C:mitochondrial inner membrane; P:seedling development; P:ATP transport; P:fatty acid beta-oxidation; P:ADP transport; F:ATP transmembrane transporter activity; P:indolebutyric acid metabolic process	-
	f6275_c0s1	21	intracellular chloride channel-like protein	1426	20	3.85e-133	0.8825	3	P:response to cadmium ion; C:chloroplast; F:transferase activity	-
	f6332_c0s1	21	succinate dehydrogenase subunit 3	779	16	3.85e-57	0.8188	1	F:oxidoreductase activity, acting on the CH-CH group of donors	-
	f6811_c0s2	21	phd finger protein	2304	20	3.22e-130	0.72	3	F:methylated histone residue binding; C:nucleus; C:plastid	-
	f6977_c0s4	21	---NA---	837	0	0	0	0	-	0
	f7146_c0s2	21	vamp protein sec22	1073	20	1.09e-99	0.7945	0	-	0
	f7212_c0s2	21	calcium-binding mitochondrial carrier protein s -1-like	1731	20	0	0.906	4	C:mitochondrial inner membrane; P:transmembrane transport; F:calcium ion binding; C:integral to membrane	-
	f7381_c0s2	21	tpa: aldo keto reductase family protein	1413	20	5.44e-160	0.881	2	P:oxidation-reduction process; F:pyridoxine:NADP 4-dehydrogenase activity	EC:1.1.1.65
	f7678_c0s1	21	ap-1 complex subunit gamma-2-like	769	20	2.94e-78	0.7045	5	F:binding; C:Golgi apparatus; C:membrane coat; P:cellular process; P:protein transport	-
	f8020_c0s1	21	oxalate oxidase	252	20	1.72e-23	0.8665	8	F:oxalate oxidase activity; C:cytoplasm; C:apoplast; P:response to stress; C:cell wall; F:nutrient reservoir activity; F:manganese ion binding; P:oxidation-reduction process	EC:1.2.3.4
	f8217_c0s5	21	nbs-lrr type disease resistance protein rpg1-b	2284	20	0	0.695	3	P:defense response; P:apoptotic process; F:ATP binding	0
	f8368_c0s1	21	rna-binding protein	1270	20	6.26e-159	0.911	1	F:zinc ion binding	-
	f8726_c0s2	21	member of ras oncogene family-like 3	1333	20	5.58e-118	0.872	6	P:small GTPase mediated signal transduction; P:regulation of transcription, DNA-dependent; C:cytoplasmic membrane-bounded vesicle; F:ATP binding; F:transcription factor binding; F:GTP binding	-
	f8789_c0s3	21	Os01g0152500	1841	4	6.3e-12	0.4425	0	-	0
	f9003_c0s1	21	peptidyl-prolyl cis-trans isomerase cyp19-3-like	640	20	2.65e-39	0.88	4	P:protein folding; P:protein peptidyl-prolyl isomerization; F:peptidyl-prolyl cis-trans isomerase activity; F:protein binding	EC:5.2.1.8
	f9124_c0s1	21	wd repeat-containing protein 20-like	2442	20	0	0.8185	1	F:nucleotide binding	-
	f9151_c0s4	21	uncharacterized tpr repeat-containing protein at1g05150-like	1062	20	5.84e-125	0.9035	2	F:zinc ion binding; F:calcium ion binding	-
	f9539_c0s1	21	ectonucleoside triphosphate diphosphohydrolase 1-like isoform 1	1462	20	0	0.7575	1	F:hydrolase activity	-
	f9856_c0s1	21	2og-fe oxygenase family	787	6	5.55e-46	0.7617	2	P:oxidation-reduction process; F:oxidoreductase activity	-
	f9943_c0s1	21	abc transporter g family member 22-like	750	20	6.48e-56	0.6855	2	F:nucleoside-triphosphatase activity; C:plasma membrane	EC:3.6.1.15
c	f12600_c0s1	22	---NA---	434	0	0	0	0	-	0
c	f14207_c0s3	22	poly	3241	20	0	0.814	11	P:protein ADP-ribosylation; P:response to oxidative stress; F:NAD binding; F:oxidoreductase activity; F:DNA binding; P:response to abiotic stimulus; P:response to abscisic acid stimulus; F:NAD+ ADP-ribosyltransferase activity; C:nucleus; F:zinc ion binding; P:DNA repair	EC:2.4.2.30
c	f16453_c0s1	22	---NA---	2869	0	0	0	0	-	0
c	f1742_c0s2	22	---NA---	658	0	0	0	0	-	0
c	f18337_c0s1	22	---NA---	544	0	0	0	0	-	0
c	f24205_c0s2	22	TPA: hypothetical protein ZEAMMB73_001935	966	10	3.19e-29	0.526	0	-	0
c	f3563_c1s2	22	serine threonine-protein kinase	946	20	3.53e-125	0.948	3	F:ATP binding; P:protein phosphorylation; F:protein serine/threonine kinase activity	EC:2.7.11.0
c	f4946_c0s1	22	alpha beta-hydrolase domain-containing protein	1100	20	1.01e-162	0.774	2	F:hydrolase activity; C:chloroplast stroma	-
c	f8654_c0s5	22	uncharacterized methyltransferase chloroplastic-like	1472	20	0	0.8305	3	P:methylation; C:plastid; F:methyltransferase activity	EC:2.1.1.0
c	f8752_c0s1	22	---NA---	478	0	0	0	0	-	0
c	f9515_c0s5	22	dnaj chaperone family protein isoform 1	890	20	1.31e-24	0.837	0	-	0
	f10333_c0s1	22	bromodomain containing protein	1350	20	2.95e-143	0.6985	0	-	0
	f10590_c0s3	22	tpa: protein kinase superfamily protein	1553	6	0	0.6767	6	C:mitochondrion; F:ATP binding; F:protein kinase activity; F:nucleotide binding; P:protein phosphorylation; F:protein serine/threonine kinase activity	0
	f10618_c0s1	22	predicted protein	1194	7	1.69e-59	0.5529	4	F:structural constituent of ribosome; P:translation; C:ribosome; C:intracellular	0
	f10712_c0s2	22	protein transparent testa 12-like	687	20	3.44e-28	0.7785	6	C:cytoplasmic membrane-bounded vesicle; C:membrane; P:drug transmembrane transport; F:drug transmembrane transporter activity; P:transmembrane transport; F:antiporter activity	0
	f10949_c0s6	22	peroxisome biogenesis protein 3-2-like	1317	20	0	0.759	4	C:integral to peroxisomal membrane; C:cytoplasmic membrane-bounded vesicle; P:peroxisome organization; C:mitochondrion	-
	f11253_c0s3	22	probable protein phosphatase 2c 27-like	1208	20	0	0.912	8	C:protein serine/threonine phosphatase complex; F:metal ion binding; F:kinase activity; F:protein serine/threonine phosphatase activity; P:phosphorylation; P:protein dephosphorylation; C:plastid; C:mitochondrion	-
	f11417_c0s2	22	---NA---	1201	0	0	0	0	-	0
	f11647_c0s1	22	probable lrr receptor-like serine threonine-protein kinase at1g67720-like	3071	20	0	0.793	6	F:signal transducer activity; C:cytoplasmic membrane-bounded vesicle; C:plasma membrane; P:protein phosphorylation; F:ATP binding; F:protein serine/threonine kinase activity	EC:2.7.11.0
	f12059_c0s1	22	tpa: homeobox dna-binding and leucine zipper domain family protein	680	20	2.01e-35	0.617	5	F:sequence-specific DNA binding transcription factor activity; F:DNA binding; ; C:nucleus; P:regulation of transcription, DNA-dependent	-
	f12200_c0s1	22	histone deacetylase	1288	20	0	0.9575	7	F:histone deacetylase activity (H4-K16 specific); P:regulation of transcription, DNA-dependent; P:histone deacetylation; F:NAD-dependent histone deacetylase activity (H3-K14 specific); F:NAD-dependent histone deacetylase activity (H4-K16 specific); F:NAD-dependent histone deacetylase activity (H3-K9 specific); C:nucleus	EC:3.5.1.98
	f12847_c0s3	22	potassium channel skor-like	2042	20	0	0.884	7	F:cyclic nucleotide binding; P:transmembrane transport; F:inward rectifier potassium channel activity; P:response to abscisic acid stimulus; P:potassium ion transport; C:integral to membrane; F:outward rectifier potassium channel activity	-
	f13411_c0s1	22	tpa: strubbelig family receptor protein kinase	1018	20	4.22e-173	0.7885	3	F:protein kinase activity; P:protein phosphorylation; F:ATP binding	-
	f13632_c0s2	22	g-box binding factor 3-like	1534	20	1.06e-143	0.669	3	F:DNA binding; C:nucleus; P:regulation of transcription, DNA-dependent	-
	f14735_c0s2	22	u3 small nucleolar rna-associated protein 6 homolog	2307	20	0	0.7165	3	C:intracellular; F:binding; P:RNA processing	-
	f14905_c0s1	22	sulfate transporter	744	20	5.1e-113	0.7695	7	P:molybdate ion transport; C:vacuole; C:endomembrane system; C:plasma membrane; F:molybdate ion transmembrane transporter activity; F:sulfate transmembrane transporter activity; C:mitochondrion	-
	f15217_c0s2	22	at1g76250-like protein	760	20	2.81e-60	0.6695	2	C:endomembrane system; P:biological_process	0
	f15466_c0s4	22	map kinase phosphatase	1706	20	0	0.7735	5	F:kinase activity; F:protein tyrosine phosphatase activity; F:protein tyrosine/serine/threonine phosphatase activity; P:phosphorylation; P:peptidyl-tyrosine dephosphorylation	EC:3.1.3.48
	f17401_c0s2	22	tpa: emb2756	1850	20	0	0.8775	0	-	0
	f18247_c0s1	22	lmbr1 domain-containing protein 2 homolog a-like	1312	20	0	0.9085	1	C:integral to membrane	-
	f18964_c0s1	22	probable aquaporin pip2-7-like	424	20	1.22e-57	0.759	2	C:membrane; P:transport	-
	f19213_c0s1	22	serine threonine-protein phosphatase 7 long form homolog	2189	20	0	0.729	1	F:hydrolase activity	0
	f19390_c0s2	22	protein paused	2815	20	0	0.7875	5	P:meristem initiation; F:nucleobase-containing compound transmembrane transporter activity; P:flower development; F:tRNA binding; P:tRNA export from nucleus	-
	f20437_c0s2	22	atp-dependent dna family expressed	2663	20	0	0.8255	9	F:ATP-dependent 3'-5' DNA helicase activity; P:DNA replication; F:nucleic acid binding; C:intracellular; F:protein binding; F:ATP binding; P:DNA recombination; F:four-way junction helicase activity; P:DNA repair	-
	f20786_c0s1	22	heat shock factor protein hsf30	496	9	1.18e-35	0.7633	4	F:sequence-specific DNA binding transcription factor activity; F:sequence-specific DNA binding; C:nucleus; P:regulation of transcription, DNA-dependent	-
	f2394_c0s1	22	---NA---	510	0	0	0	0	-	0
	f2543_c0s1	22	erd7 protein	1908	20	0	0.7045	6	P:response to high light intensity; P:response to water deprivation; P:response to salt stress; C:mitochondrion; P:response to cold; C:plasma membrane	-
	f2754_c0s2	22	monosaccharide-sensing protein 2-like	2212	20	0	0.8535	6	P:transmembrane transport; F:sugar:hydrogen symporter activity; P:carbohydrate transport; C:integral to membrane; P:oxidation-reduction process; F:2-alkenal reductase [NAD(P)] activity	EC:1.3.1.74
	f3174_c0s6	22	predicted protein	331	1	9.11e-07	0.64	0	-	0
	f3294_c0s4	22	---NA---	257	0	0	0	0	-	0
	f4217_c0s1	22	---NA---	154	0	0	0	0	-	0
	f4642_c0s8	22	ctp synthase	2407	20	0	0.9095	3	C:cytoplasmic membrane-bounded vesicle; F:CTP synthase activity; P:pyrimidine nucleotide biosynthetic process	EC:6.3.4.2
	f5021_c0s1	22	cytochrome c6	1027	20	1.47e-63	0.854	2	F:heme binding; F:electron carrier activity	-
	f5162_c0s3	22	ubiquitin domain containing 1	660	20	5.24e-66	0.859	1	F:protein binding	-
	f5255_c0s1	22	low quality protein: uncharacterized loc101213929	2345	20	5.48e-17	0.623	4	F:binding; P:protein import into mitochondrial outer membrane; C:mitochondrial outer membrane translocase complex; C:mitochondrion	0
	f6166_c0s4	22	ethanolamine-phosphate cytidylyltransferase-like	1414	20	0	0.92	3	F:ethanolamine-phosphate cytidylyltransferase activity; C:cytoplasmic membrane-bounded vesicle; P:biosynthetic process	EC:2.7.7.14
	f6540_c0s1	22	g-box binding factor 1	1772	20	2.18e-140	0.6935	3	F:DNA binding; C:nucleus; P:regulation of transcription, DNA-dependent	-
	f7313_c0s4	22	pyruvate dehydrogenase e1 component alpha subunit	858	20	1.64e-157	0.917	5	F:pyruvate dehydrogenase (acetyl-transferring) activity; P:glycolysis; C:plastid; C:mitochondrion; P:oxidation-reduction process	EC:1.2.4.1
	f7446_c0s1	22	---NA---	411	0	0	0	0	-	0
	f8280_c0s1	22	---NA---	167	0	0	0	0	-	0
	f8411_c0s1	22	strubbelig family receptor protein kinase	3089	20	0	0.7755	6	C:cytoplasmic membrane-bounded vesicle; F:protein kinase activity; P:protein phosphorylation; F:ATP binding; C:membrane; C:mitochondrion	-
	f8477_c0s1	22	vacuolar protein-sorting machinery protein	1607	20	0	0.736	3	C:intracellular; C:plasma membrane; P:intracellular protein transport	-
	f8579_c0s3	22	serine threonine protein kinase	2286	20	0	0.899	5	P:protein phosphorylation; F:ATP binding; F:protein serine/threonine kinase activity; C:plastid; C:mitochondrion	EC:2.7.11.0
	f8691_c0s2	22	ser thr protein phosphatase family	1388	20	0	0.8355	4	C:protein serine/threonine phosphatase complex; F:protein serine/threonine phosphatase activity; P:protein dephosphorylation; C:plastid	-
	f9455_c0s4	22	replication factor c subunit 3-like	999	20	0	0.927	9	P:sodium ion transport; F:nucleoside-triphosphatase activity; P:DNA replication; F:bile acid:sodium symporter activity; F:DNA binding; F:ATP binding; C:membrane; C:nucleus; P:embryo development ending in seed dormancy	EC:3.6.1.15
	f9476_c0s2	22	nudix hydrolase chloroplastic-like	1090	20	5.44e-138	0.8925	3	C:mitochondrion; F:FAD diphosphatase activity; C:chloroplast	EC:3.6.1.18
	f9539_c0s2	22	ectonucleoside triphosphate diphosphohydrolase 1-like isoform 1	1461	20	0	0.7575	1	F:hydrolase activity	-
	f9668_c0s5	22	2-succinylbenzoate-- chloroplastic peroxisomal-like	1579	20	0	0.7515	5	F:AMP binding; C:peroxisome; C:chloroplast; P:phylloquinone biosynthetic process; F:o-succinylbenzoate-CoA ligase activity	EC:6.2.1.26
	f9852_c0s2	22	ribonuclease p-like protein	1473	20	2.46e-148	0.709	7	P:mRNA cleavage; C:nucleolar ribonuclease P complex; F:RNA binding; P:rRNA processing; P:tRNA processing; C:ribonuclease MRP complex; F:ribonuclease activity	-
	f9856_c0s2	22	2og-fe oxygenase family	799	6	4.65e-46	0.7617	2	P:oxidation-reduction process; F:oxidoreductase activity	-
c	f10787_c0s2	23	protein	848	20	7.14e-78	0.6125	1	C:membrane	-
c	f11365_c0s2	23	---NA---	638	0	0	0	0	-	0
c	f16036_c0s4	23	---NA---	1319	0	0	0	0	-	0
c	f17741_c0s1	23	ribosomal protein s3	2700	20	2e-119	0.98	8	F:structural constituent of ribosome; C:small ribosomal subunit; C:large ribosomal subunit; F:transferase activity; C:chloroplast; P:translation; F:rRNA binding; C:mitochondrion	-
c	f18460_c0s1	23	tpa: 1-phosphatidylinositol-4-phosphate 5-kinase zinc ion binding family	3312	20	0	0.738	4	P:phosphatidylinositol phosphorylation; F:ATP binding; P:cellular protein metabolic process; F:phosphatidylinositol phosphate kinase activity	-
c	f21319_c0s2	23	chromodomain helicase-dna-binding protein	2416	20	0	0.6365	1	F:metal ion binding	-
c	f23113_c0s2	23	na+ h+ antiporter	1760	20	0	0.9235	5	F:sodium:hydrogen antiporter activity; P:transmembrane transport; P:regulation of pH; C:integral to membrane; P:sodium ion transport	-
c	f23730_c0s1	23	leucine aminopeptidase chloroplastic-like	997	20	7e-109	0.924	5	P:proteolysis; F:manganese ion binding; F:metalloexopeptidase activity; C:plastid; F:aminopeptidase activity	EC:3.4.11.0
c	f25182_c0s4	23	trimethylguanosine synthase	1059	20	9.29e-157	0.8215	3	P:7-methylguanosine RNA capping; P:RNA methylation; F:methyltransferase activity	EC:2.1.1.0
c	f6446_c0s10	23	---NA---	1461	0	0	0	0	-	0
c	f6539_c0s3	23	protein kinase superfamily protein	1211	10	0	0.712	5	F:ATP binding; F:protein kinase activity; F:nucleotide binding; P:protein phosphorylation; F:protein serine/threonine kinase activity	0
c	f6941_c0s2	23	---NA---	1725	0	0	0	0	-	0
c	f7348_c0s1	23	glutaredoxin-like protein	687	20	3.27e-62	0.876	4	P:cell redox homeostasis; C:cytoplasmic membrane-bounded vesicle; F:electron carrier activity; F:protein disulfide oxidoreductase activity	-
c	f8854_c0s2	23	retrotransposon ty3-gypsy subclass	2716	20	8.87e-36	0.498	0	-	0
c	f9727_c0s3	23	---NA---	1826	0	0	0	0	-	0
	f10340_c0s2	23	prenyl-dependent caax	1454	20	2.59e-152	0.8705	3	C:membrane; C:plastid; F:peptidase activity	-
	f11069_c0s1	23	protein kinase superfamily protein	1939	20	0	0.864	4	P:protein phosphorylation; F:ATP binding; F:protein serine/threonine kinase activity; C:mitochondrion	EC:2.7.11.0
	f1130_c0s3	23	elongation factor 1-alpha	171	20	3.11e-31	0.999	5	F:translation elongation factor activity; P:translational elongation; P:GTP catabolic process; F:GTPase activity; F:GTP binding	-
	f11453_c0s1	23	ef hand family protein	1015	20	8.16e-67	0.612	1	F:binding	-
	f11704_c0s1	23	tpa: protein kinase superfamily protein	1611	20	0	0.7535	4	P:protein phosphorylation; F:ATP binding; F:protein serine/threonine kinase activity; C:plastid	EC:2.7.11.0
	f13281_c0s1	23	uncharacterized hydrolase hi_0588-like	1370	20	0	0.897	8	P:allantoin catabolic process; C:endomembrane system; C:cytoplasmic membrane-bounded vesicle; F:ureidoglycolate hydrolase activity; F:allantoate deiminase activity; P:proteolysis; F:metallopeptidase activity; C:plastid	EC:3.5.3.19; EC:3.5.3.9
	f13597_c0s1	23	abhydrolase domain-containing protein 11-like	1197	20	2.94e-160	0.8405	6	P:GPI anchor metabolic process; F:hydrolase activity, acting on ester bonds; F:ATP binding; P:intracellular protein transport; C:intrinsic to endoplasmic reticulum membrane; C:mitochondrion	-
	f13896_c0s2	23	peroxidase 1-like isoform 1	1401	20	6.89e-167	0.754	5	F:metal ion binding; P:response to oxidative stress; F:oxidoreductase activity; C:cytoplasmic membrane-bounded vesicle; P:metabolic process	-
	f14032_c0s2	23	p53 binding	1129	20	1.86e-107	0.7405	2	F:zinc ion binding; C:intracellular	0
	f15105_c0s1	23	transcription initiation factor tfiid subunit 7	989	20	1.51e-89	0.881	5	F:general RNA polymerase II transcription factor activity; P:translational initiation; C:transcription factor TFIID complex; P:transcription initiation from RNA polymerase II promoter; F:translation initiation factor activity	-
	f15464_c0s3	23	mitochondrial protoporphyrinogen oxidase	1528	20	0	0.8075	3	F:oxygen-dependent protoporphyrinogen oxidase activity; P:porphyrin-containing compound biosynthetic process; P:oxidation-reduction process	EC:1.3.3.4
	f15789_c0s3	23	udp-n-acetylglucosamine transferase subunit alg13 homolog	793	20	2.44e-104	0.8665	3	P:lipid glycosylation; F:carbohydrate binding; F:transferase activity, transferring hexosyl groups	EC:2.4.1.0
	f15908_c0s15	23	pentatricopeptide repeat-containing protein at5g27270-like	858	20	1.74e-131	0.679	2	F:binding; C:plastid	-
	f16294_c0s1	23	pentatricopeptide repeat-containing protein	2093	20	0	0.7625	2	F:binding; C:plastid	-
	f17586_c0s2	23	e3 ubiquitin-protein ligase synoviolin-like	856	20	8.48e-86	0.857	4	C:cytoplasmic membrane-bounded vesicle; C:plasma membrane; P:ER-associated protein catabolic process; F:zinc ion binding	-
	f18792_c0s3	23	protein chloroplastic-like	1964	20	0	0.7215	10	F:thiamine pyrophosphate binding; F:manganese ion binding; F:2-succinyl-5-enolpyruvyl-6-hydroxy-3-cyclohexene-1-carboxylic-acid synthase activity; P:photosystem I stabilization; P:menaquinone biosynthetic process; F:carboxylic ester hydrolase activity; F:magnesium ion binding; P:cellular amino acid catabolic process; F:hydro-lyase activity; P:phylloquinone biosynthetic process	EC:2.2.1.9; EC:3.1.1.0; EC:4.2.1.0
	f20399_c0s2	23	sucrose-phosphatase 2	1816	20	0	0.8405	5	F:sucrose-phosphate phosphatase activity; P:sucrose biosynthetic process; P:dephosphorylation; F:magnesium ion binding; C:plastid	EC:3.1.3.24
	f21262_c0s1	23	disease resistance protein rpm1-like	2029	20	7.86e-180	0.57	3	P:defense response; P:apoptotic process; F:ATP binding	0
	f2383_c0s2	23	calmodulin-like protein 1	1063	20	1.98e-43	0.628	2	F:calcium ion binding; C:plastid	-
	f2483_c0s3	23	---NA---	222	0	0	0	0	-	0
	f3043_c0s3	23	serine threonine protein kinase	1513	20	2.63e-167	0.717	4	P:protein phosphorylation; F:ATP binding; F:protein serine/threonine kinase activity; C:mitochondrion	EC:2.7.11.0
	f3562_c0s5	23	ankyrin repeat-containing protein at3g12360-like	909	20	1.84e-56	0.724	2	C:plastid; C:membrane	-
	f4649_c0s5	23	---NA---	183	0	0	0	0	-	0
	f4937_c0s3	23	calcium-binding protein	873	20	2.18e-81	0.8005	2	F:kinase activity; P:phosphorylation	0
	f4993_c0s12	23	myosin heavy chain-like	2172	5	8.01e-154	0.7	0	-	0
	f5364_c0s3	23	6-phosphogluconate dehydrogenase	931	20	1.63e-154	0.9	11	P:response to glucose stimulus; P:response to sucrose stimulus; P:response to fructose stimulus; C:mitochondrion; P:pentose-phosphate shunt; P:response to salt stress; F:phosphogluconate dehydrogenase (decarboxylating) activity; F:NADP binding; C:chloroplast; P:response to cadmium ion; C:membrane	EC:1.1.1.44
	f6395_c0s1	23	ubiquitin fusion degradation protein 1 homolog	1271	20	0	0.848	2	C:endomembrane system; P:ubiquitin-dependent protein catabolic process	-
	f7767_c0s4	23	---NA---	2803	0	0	0	0	-	0
	f8016_c0s2	23	probable phosphoribosylformylglycinamidine chloroplastic mitochondrial-like	2879	20	0	0.8735	6	C:mitochondrion; F:ATP binding; C:chloroplast stroma; P:microgametogenesis; P:'de novo' IMP biosynthetic process; F:phosphoribosylformylglycinamidine synthase activity	EC:6.3.5.3
	f8325_c0s1	23	protein	2303	20	0	0.8155	4	P:glycerol metabolic process; P:lipid metabolic process; C:cytoplasmic membrane-bounded vesicle; F:glycerophosphodiester phosphodiesterase activity	EC:3.1.4.46
	f8633_c0s1	23	golgin candidate 6-like	2720	20	0	0.809	9	C:Golgi membrane; P:vesicle fusion with Golgi apparatus; F:binding; C:Golgi stack; P:post-embryonic development; F:protein transporter activity; C:cytosol; C:mitochondrion; P:protein exit from endoplasmic reticulum	-
	f8747_c0s1	23	transmembrane protein 19-like	1348	20	1.12e-126	0.8245	1	C:integral to membrane	-
	f8873_c0s2	23	---NA---	784	0	0	0	0	-	0
	f9124_c0s2	23	wd repeat-containing protein 20-like	2445	20	0	0.819	1	F:nucleotide binding	-
	f921_c0s10	23	leucine aminopeptidase	839	20	5.31e-102	0.7845	6	C:vacuole; F:manganese ion binding; F:metalloexopeptidase activity; F:aminopeptidase activity; C:chloroplast; P:proteolysis	EC:3.4.11.0
	f9333_c0s3	23	major facilitator superfamily expressed	1570	20	0	0.8165	1	C:membrane	-
	f9864_c0s1	23	---NA---	517	0	0	0	0	-	0
	f9985_c0s3	23	pathogen-related protein	1615	20	2.11e-136	0.82	0	-	0
c	f128_c0s6	24	---NA---	474	0	0	0	0	-	0
c	f1454_c0s1	24	protein	1096	20	1.43e-124	0.7795	1	C:membrane	-
c	f189_c1s1	24	cold-responsive protein wcor14	755	15	2.31e-55	0.678	0	-	0
c	f189_c1s2	24	cold-responsive protein wcor14	694	15	1.16e-55	0.678	0	-	0
c	f2058_c0s1	24	tpa: bzip transcription factor superfamily protein	1399	20	1.35e-148	0.6745	2	P:transcription, DNA-dependent; F:DNA binding	-
c	f242_c0s1	24	actin depolymerization factor-like protein	843	20	1.67e-60	0.8135	2	F:actin binding; C:intracellular	-
c	f2514_c0s2	24	atp synthase protein i	1749	20	1.62e-171	0.7655	1	C:chloroplast	0
c	f3291_c0s1	24	---NA---	1281	0	0	0	0	-	0
c	f3449_c0s1	24	3fe-4s ferredoxin	1174	20	2.53e-168	0.7385	4	P:protein folding; F:unfolded protein binding; C:mitochondrion; F:heat shock protein binding	-
c	f3571_c0s1	24	farnesylated protein	934	20	1.89e-19	0.722	3	F:protein binding; P:heat acclimation; C:plasma membrane	-
c	f455_c0s1	24	cold induced protein partial	633	4	2.76e-13	0.7825	2	P:response to stress; F:RNA binding	-
c	f484_c0s1	24	ice recrystalization inhibition protein	1194	20	4.42e-163	0.827	0	-	0
c	f505_c0s1	24	light-regulated protein	254	20	2.23e-35	0.6745	0	-	0
c	f547_c0s1	24	---NA---	738	0	0	0	0	-	0
c	f555_c0s1	24	---NA---	752	0	0	0	0	-	0
c	f627_c0s4	24	chloroplast post-illumination chlorophyll fluorescence increase protein	1172	20	3.98e-152	0.822	1	C:plastid	-
c	f6378_c0s1	24	---NA---	1963	0	0	0	0	-	0
c	f658_c0s1	24	probable o-methyltransferase 2-like	1450	20	0	0.7735	3	F:O-methyltransferase activity; F:protein dimerization activity; P:methylation	-
c	f667_c0s2	24	aquaporin tip4	705	20	6.46e-107	0.813	4	C:vacuolar membrane; C:integral to membrane; P:transport; F:transporter activity	-
c	f978_c0s1	24	f-box kelch-repeat protein at1g80440-like	1805	20	0	0.728	2	F:kinase activity; P:phosphorylation	-
	f1036_c0s1	24	cold regulated 314 thylakoid membrane 2	1466	20	7.9e-72	0.793	6	C:integral to chloroplast inner membrane; P:cellular response to water deprivation; P:response to abscisic acid stimulus; P:cold acclimation; P:cellular response to cold; C:chloroplast thylakoid membrane	-
	f1730_c0s2	24	---NA---	731	0	0	0	0	-	0
	f1818_c0s1	24	protein	2053	20	1.09e-43	0.795	13	P:cellular response to hypoxia; P:cellular response to unfolded protein; P:heat acclimation; F:sequence-specific DNA binding; P:response to chitin; F:protein binding; F:sequence-specific DNA binding transcription factor activity; C:endomembrane system; P:cellular response to heat; P:positive regulation of transcription, DNA-dependent; P:response to high light intensity; P:response to hydrogen per…	-
	f209_c0s1	24	dehydrin 8	1371	14	2.53e-21	0.6829	2	P:response to water; P:response to stress	0
	f209_c0s2	24	cold acclimation protein	1378	17	4.19e-22	0.6794	2	P:response to water; P:response to stress	0
	f209_c0s3	24	dehydrin 8	1370	14	2.5e-21	0.6829	2	P:response to water; P:response to stress	0
	f209_c0s4	24	cold acclimation protein	1377	17	4.14e-22	0.6794	2	P:response to water; P:response to stress	0
	f2746_c0s1	24	chaperone protein DNAj like	1189	20	9.89e-65	0.869	3	P:protein folding; F:heat shock protein binding; F:unfolded protein binding	-
	f333_c0s1	24	---NA---	644	0	0	0	0	-	0
	f3863_c0s4	24	sucrose synthase 2	1866	20	0	0.923	3	F:sucrose synthase activity; P:biosynthetic process; P:sucrose metabolic process	EC:2.4.1.13
	f4155_c0s1	24	phytochrome a	4003	20	0	0.9495	12	P:red, far-red light phototransduction; P:two-component signal transduction system (phosphorelay); P:protein-tetrapyrrole linkage; P:peptidyl-histidine phosphorylation; P:regulation of transcription, DNA-dependent; P:protein-chromophore linkage; P:detection of visible light; F:ATP binding; F:G-protein coupled photoreceptor activity; F:protein homodimerization activity; F:two-component sensor acti…	-
	f4542_c0s2	24	protein	1694	20	0	0.865	4	F:phospholipase C activity; C:plastid; P:intracellular signal transduction; P:lipid metabolic process	-
	f464_c0s1	24	predicted protein	1001	12	1.25e-61	0.675	2	C:cytoplasmic membrane-bounded vesicle; C:plastid	-
	f5209_c0s1	24	topoisomerase ii binding protein 1	2346	20	0	0.7	3	P:male meiosis; P:reciprocal meiotic recombination; P:female meiosis	-
	f831_c0s1	24	proteasome assembly chaperone 2-like	987	4	4.4e-21	0.68	0	-	0
	f831_c0s2	24	proteasome assembly chaperone 2-like	642	4	9.73e-22	0.68	0	-	0
c	f10480_c0s5	25	---NA---	674	0	0	0	0	-	0
c	f16566_c0s3	25	---NA---	520	0	0	0	0	-	0
c	f19080_c0s6	25	zonadhesin-related protein	1538	13	1.04e-95	0.5185	5	F:helicase activity; F:nucleic acid binding; F:ATP binding; F:DNA binding; C:plastid	0
c	f20168_c0s5	25	a-kinase anchor protein 17a-like	732	20	4.18e-104	0.792	1	F:nucleotide binding	-
c	f21965_c0s1	25	annexin a4	507	20	4.35e-52	0.898	2	F:calcium ion binding; F:calcium-dependent phospholipid binding	-
c	f23872_c0s2	25	protein phosphatase 2c 4	811	20	3.04e-131	0.944	4	F:protein serine/threonine phosphatase activity; P:metabolic process; P:leaf development; C:plasma membrane	-
c	f25617_c0s1	25	pinus taeda anonymous locus 0_12080_01 genomic sequence	575	20	8.44e-36	0.8	3	F:DNA topoisomerase type I activity; C:chromosome; P:DNA topological change	EC:5.99.1.2
c	f30132_c0s1	25	bowman birk trypsin inhibitor	857	20	2.26e-23	0.4555	6	C:cytoplasmic membrane-bounded vesicle; F:serine-type endopeptidase inhibitor activity; C:extracellular region; F:peptidase inhibitor activity; P:negative regulation of peptidase activity; C:plastid	0
c	f3614_c0s1	25	chitinase	962	20	2.01e-112	0.813	6	F:chitinase activity; P:chitin catabolic process; C:cytoplasmic membrane-bounded vesicle; P:response to other organism; F:chitin binding; P:cell wall macromolecule catabolic process	EC:3.2.1.14
c	f36661_c0s1	25	inactive poly	811	20	5.06e-90	0.71	3	C:mitochondrion; F:binding; F:NAD+ ADP-ribosyltransferase activity	EC:2.4.2.30
c	f5451_c0s4	25	lipoxygenase chloroplastic-like	176	20	3.29e-27	0.8425	16	F:iron ion binding; P:fatty acid biosynthetic process; F:oxidoreductase activity, acting on single donors with incorporation of molecular oxygen, incorporation of two atoms of oxygen; P:lipid biosynthetic process; P:oxidation-reduction process; P:oxylipin biosynthetic process; F:oxidoreductase activity; F:lipoxygenase activity; F:metal ion binding; C:chloroplast; C:plastid; P:response to biotic s…	0
c	f6244_c0s5	25	smad fha domain-containing protein	2179	20	0	0.7	2	F:sequence-specific DNA binding transcription factor activity; P:regulation of transcription, DNA-dependent	-
n	f29669_c0s1	25	---NA---	302	0	0	0	0	-	0
	f10380_c0s3	25	PREDICTED: uncharacterized protein LOC100832635	691	5	5.34e-09	0.792	0	-	0
	f10380_c0s5	25	PREDICTED: uncharacterized protein LOC100832635	715	5	6.15e-09	0.792	0	-	0
	f10438_c0s3	25	---NA---	205	0	0	0	0	-	0
	f10444_c0s1	25	PREDICTED: uncharacterized protein LOC100841572	409	6	5.57e-20	0.92	0	-	0
	f10896_c0s6	25	ring u-box domain-containing protein	1348	20	0	0.727	1	C:mitochondrion	-
	f10966_c0s2	25	arm repeat protein	1633	20	0	0.7865	6	F:binding; P:response to chitin; P:protein ubiquitination; F:ubiquitin-protein ligase activity; C:plastid; C:ubiquitin ligase complex	EC:6.3.2.19
	f11094_c0s4	25	4 -phosphopantetheinyl transferase	1087	20	5.27e-71	0.7395	5	P:fatty acid biosynthetic process; F:holo-[acyl-carrier-protein] synthase activity; P:macromolecule biosynthetic process; F:magnesium ion binding; C:mitochondrion	EC:2.7.8.7
	f11396_c0s2	25	---NA---	589	0	0	0	0	-	0
	f11396_c0s3	25	---NA---	592	0	0	0	0	-	0
	f11425_c0s1	25	pinus taeda anonymous locus 0_16976_02 genomic sequence	610	20	2.37e-29	0.9335	3	C:membrane; P:fatty acid biosynthetic process; F:transferase activity, transferring acyl groups other than amino-acyl groups	EC:2.3.1.0
	f11425_c0s2	25	pinus taeda anonymous locus 0_16976_02 genomic sequence	610	20	2.37e-29	0.9335	3	C:membrane; P:fatty acid biosynthetic process; F:transferase activity, transferring acyl groups other than amino-acyl groups	EC:2.3.1.0
	f11909_c0s2	25	---NA---	697	0	0	0	0	-	0
	f12108_c0s4	25	---NA---	1236	0	0	0	0	-	0
	f12108_c0s8	25	---NA---	2267	0	0	0	0	-	0
	f12418_c0s3	25	ataxin-7-like protein 3-like	663	20	5.86e-39	0.8545	5	F:molecular_function; P:biological_process; C:cellular_component; C:membrane; F:transferase activity, transferring phosphorus-containing groups	0
	f13007_c0s1	25	---NA---	1243	0	0	0	0	-	0
	f13007_c0s3	25	---NA---	1251	0	0	0	0	-	0
	f14439_c0s2	25	ras-related protein raba1f-like	628	20	1.56e-58	0.88	6	P:two-component signal transduction system (phosphorelay); F:GTP binding; F:DNA binding; P:intracellular protein transport; P:small GTPase mediated signal transduction; P:regulation of transcription, DNA-dependent	-
	f14646_c0s16	25	at hook motif-containing	508	20	1.69e-43	0.6225	3	C:cytoplasmic membrane-bounded vesicle; C:membrane; C:mitochondrion	0
	f14713_c0s3	25	PREDICTED: uncharacterized protein LOC100838408	995	10	8.01e-59	0.58	0	-	0
	f14919_c0s6	25	predicted protein	402	19	6.01e-40	0.6842	4	C:plastid; F:molecular_function; C:chloroplast; P:embryo development	0
	f15373_c0s2	25	uncharacterized loc101217575	784	14	4.19e-35	0.8036	1	C:mitochondrion	-
	f16226_c0s4	25	pentatricopeptide repeat-containing protein	666	20	5.02e-107	0.8265	2	F:binding; C:plastid	-
	f16243_c0s1	25	---NA---	478	0	0	0	0	-	0
	f16345_c0s3	25	ubiquitin-protein ligase	686	20	7.65e-116	0.847	1	F:ligase activity	-
	f16855_c0s1	25	dna-directed rna polymerase i subunit rpa49	734	20	9.75e-83	0.7115	4	F:DNA-directed RNA polymerase activity; P:transcription, DNA-dependent; F:DNA binding; C:nucleus	EC:2.7.7.6
	f17103_c0s4	25	---NA---	510	0	0	0	0	-	0
	f18125_c0s2	25	protein	785	20	3.51e-83	0.6805	2	F:molecular_function; P:biological_process	0
	f18149_c0s1	25	---NA---	685	0	0	0	0	-	0
	f19933_c0s2	25	glycosyl transferase family 1 protein	1555	20	0	0.9195	2	F:transferase activity, transferring glycosyl groups; P:biosynthetic process	-
	f20689_c0s4	25	glycosyl transferase family 2 expressed	248	20	3.37e-48	0.8815	3	C:membrane; F:transferase activity; F:transferase activity, transferring glycosyl groups	0
	f20720_c0s2	25	---NA---	704	0	0	0	0	-	0
	f21353_c0s1	25	---NA---	433	0	0	0	0	-	0
	f21531_c0s2	25	choline monooxygenase	941	20	2.4e-137	0.8885	7	F:iron ion binding; F:oxidoreductase activity, acting on paired donors, with incorporation or reduction of molecular oxygen, NADH or NADPH as one donor, and incorporation of two atoms of oxygen into one donor; F:choline monooxygenase activity; F:2 iron, 2 sulfur cluster binding; P:aromatic compound catabolic process; C:plastid; P:oxidation-reduction process	EC:1.14.12.0; EC:1.14.15.7
	f23177_c0s2	25	---NA---	513	0	0	0	0	-	0
	f23528_c0s1	25	nucleic acid binding protein	888	20	8.33e-77	0.6105	2	F:binding; C:plastid	-
	f25287_c0s1	25	pdr-like abc transporter	762	20	8.69e-66	0.863	6	F:ATPase activity; F:ATP binding; F:nucleotide binding; C:membrane; F:nucleoside-triphosphatase activity; P:ATP catabolic process	0
	f26249_c0s1	25	mitochondrial transcription termination factor family protein	696	20	1.37e-66	0.6865	1	C:mitochondrion	-
	f26655_c0s1	25	---NA---	338	0	0	0	0	-	0
	f27098_c0s2	25	benzyl alcohol o-benzoyltransferase-like	932	20	1.32e-134	0.8245	1	0	-
	f2738_c0s5	25	2-oxoglutarate malate translocator	838	20	4.13e-86	0.9165	12	P:transmembrane transport; P:sodium ion transport; P:malate transport; P:oxaloacetate transport; C:mitochondrion; C:integral to membrane; F:oxaloacetate transmembrane transporter activity; F:alpha-ketoglutarate transmembrane transporter activity; C:chloroplast inner membrane; P:alpha-ketoglutarate transport; F:oxoglutarate:malate antiporter activity; P:response to nematode	-
	f27486_c0s2	25	rint-1 tip-1 domain-containing mag2 protein	1359	14	2.47e-55	0.6079	5	F:molecular_function; P:ER to Golgi vesicle-mediated transport; P:protein targeting to vacuole; C:cytosol; C:extrinsic to endoplasmic reticulum membrane	0
	f27519_c0s2	25	---NA---	1189	0	0	0	0	-	0
	f29454_c0s2	25	pentatricopeptide repeat-containing	1854	20	0	0.742	2	C:mitochondrion; F:binding	-
	f30657_c0s2	25	protein	1230	20	1.56e-177	0.82	1	C:mitochondrion	-
	f31945_c0s1	25	---NA---	799	0	0	0	0	-	0
	f402_c1s1	25	---NA---	256	0	0	0	0	-	0
	f41190_c0s2	25	p-type r2r3 myb protein	517	20	1.32e-79	0.9275	4	F:sequence-specific DNA binding transcription factor activity; F:DNA binding; C:nucleus; P:regulation of transcription, DNA-dependent	-
	f44230_c0s2	25	iq calmodulin-binding motif family protein	1062	19	3.2e-60	0.68	1	C:mitochondrion	-
	f4923_c0s4	25	---NA---	834	0	0	0	0	-	0
	f5391_c0s1	25	xyloglucan endotransglycosylase hydrolase protein 8-like isoform 1	149	20	6.31e-21	0.889	5	P:cellular glucan metabolic process; F:hydrolase activity, hydrolyzing O-glycosyl compounds; C:apoplast; C:cell wall; F:xyloglucan:xyloglucosyl transferase activity	EC:3.2.1.0; EC:2.4.1.207
	f5789_c0s6	25	---NA---	203	0	0	0	0	-	0
	f6271_c0s2	25	protein	358	20	3.49e-47	0.839	0	-	0
	f12431_c0s1	25	probable -trehalose-phosphate synthase 8-like brachypodium	3442	20	0	0.858	3	F:trehalose-phosphatase activity; F:alpha,alpha-trehalose-phosphate synthase (UDP-forming) activity; P:trehalose biosynthetic process	EC:3.1.3.12; EC:2.4.1.15
	f6460_c0s1	25	spx (syg1 pho81 xpr1) domain-containing	2836	20	0	0.862	2	P:transmembrane transport; C:membrane	-
	f68024_c0s1	25	---NA---	570	0	0	0	0	-	0
	f7885_c0s6	25	hypothetical protein ZEAMMB73_504988	916	5	3.08e-44	0.66	1	C:cytoplasmic membrane-bounded vesicle	-
	f8156_c0s6	25	---NA---	813	0	0	0	0	-	0
	f8325_c0s6	25	probable glycerophosphoryl diester phosphodiesterase 2-like	2303	20	0	0.817	4	P:glycerol metabolic process; P:lipid metabolic process; C:cytoplasmic membrane-bounded vesicle; F:glycerophosphodiester phosphodiesterase activity	EC:3.1.4.46
	f9009_c0s7	25	trehalose-6-phosphate synthase 7-like brachypodium	554	20	1.96e-47	0.859	8	P:trehalose biosynthetic process; P:metabolic process; F:catalytic activity; F:transferase activity; F:hydrolase activity; F:alpha,alpha-trehalose-phosphate synthase (UDP-forming) activity; F:trehalose-phosphatase activity; F:transferase activity, transferring glycosyl groups	0
	f9355_c0s2	25	l-ala-d l-glu epimerase-like	1603	20	4.81e-73	0.8755	3	P:metabolic process; F:catalytic activity; C:chloroplast	-
	f993_c0s3	25	tpa: far1-domain family sequence	2019	20	0	0.716	5	F:sequence-specific DNA binding transcription factor activity; F:DNA binding; C:nucleus; F:zinc ion binding; P:regulation of transcription, DNA-dependent	-
c	f10746_c0s4	26	---NA---	1856	0	0	0	0	-	0
c	f15817_c0s1	26	peroxidase 47-like	1079	20	5.55e-147	0.7515	5	P:response to oxidative stress; C:cytoplasmic membrane-bounded vesicle; F:heme binding; F:peroxidase activity; P:oxidation-reduction process	EC:1.11.1.7
c	f2877_c0s1	26	root peroxidase	1115	20	8.19e-148	0.876	5	P:response to oxidative stress; C:cytoplasmic membrane-bounded vesicle; F:heme binding; F:peroxidase activity; P:oxidation-reduction process	EC:1.11.1.7
c	f6137_c0s2	26	e3 ubiquitin-protein ligase listerin-like	4625	20	0	0.7185	1	F:zinc ion binding	-
c	f6746_c0s1	26	co 9-like hordeum	1353	20	2.21e-79	0.86	0	-	0
c	f6889_c0s1	26	---NA---	907	0	0	0	0	-	0
c	f7389_c0s1	26	predicted protein	1414	20	0	0.9425	3	F:molecular_function; P:biological_process; C:cellular_component	0
c	f8486_c0s1	26	myb dna-binding domain superfamily protein	2153	20	2.5e-171	0.6255	2	C:nucleus; F:DNA binding	-
c	f9544_c0s1	26	g-type lectin s-receptor-like serine threonine-protein kinase b120-like	1874	20	0	0.7395	2	C:cytoplasmic membrane-bounded vesicle; C:membrane	-
n	f7850_c0s1	26	---NA---	671	0	0	0	0	-	0
n	f9095_c0s1	26	hypothetical protein OsI_19075	2081	18	1.12e-29	0.6767	1	C:cytoplasmic membrane-bounded vesicle	0
	f11090_c0s1	26	PREDICTED: uncharacterized protein LOC100833395	561	3	1.91e-50	0.7033	0	-	0
	f11237_c0s1	26	tpa: homeobox dna-binding and leucine zipper domain family protein	600	20	8.11e-20	0.73	4	F:sequence-specific DNA binding transcription factor activity; F:DNA binding; C:nucleus; P:regulation of transcription, DNA-dependent	-
	f11266_c0s3	26	PREDICTED: uncharacterized protein LOC100833395	1461	5	1.5e-164	0.672	0	-	0
	f11266_c0s6	26	PREDICTED: uncharacterized protein LOC100833395	779	4	2e-96	0.6925	0	-	0
	f1162_c0s6	26	atp synthase delta subunit family protein	1232	15	5.87e-50	0.6353	1	P:transport	-
	f15015_c0s3	26	indole-3-acetate beta-glucosyltransferase	1154	20	6.13e-167	0.8175	2	F:transferase activity, transferring hexosyl groups; P:metabolic process	EC:2.4.1.0
	f2085_c0s1	26	---NA---	232	0	0	0	0	-	0
	f2276_c0s6	26	glycogen synthase kinase-3 -3	2117	20	0	0.955	4	F:ATP binding; P:protein phosphorylation; F:protein serine/threonine kinase activity; F:tau-protein kinase activity	EC:2.7.11.0; EC:2.7.11.26
	f23146_c0s1	26	abc transporter b family member 11-like	1437	20	0	0.901	5	P:transmembrane transport; C:integral to membrane; F:ATPase activity, coupled to transmembrane movement of substances; P:ATP catabolic process; F:ATP binding	-
	f3331_c0s5	26	---NA---	3113	0	0	0	0	-	0
	f4040_c0s2	26	---NA---	2109	0	0	0	0	-	0
	f4146_c0s11	26	PREDICTED: uncharacterized protein LOC100833395	885	7	1.29e-90	0.6729	0	-	0
	f4146_c0s3	26	PREDICTED: uncharacterized protein LOC100833395	2594	5	0	0.532	0	-	0
	f4146_c0s4	26	heat shock protein	712	8	1.07e-93	0.675	0	-	0
	f4146_c0s7	26	PREDICTED: uncharacterized protein LOC100833395	603	3	1.6e-31	0.6133	0	-	0
	f4146_c0s8	26	heat shock protein	626	9	3.47e-55	0.7256	0	-	0
	f4375_c0s1	26	---NA---	976	0	0	0	0	-	0
	f4687_c0s1	26	---NA---	869	0	0	0	0	-	0
	f6169_c0s1	26	---NA---	2561	0	0	0	0	-	0
	f6229_c0s1	26	nbs-lrr disease resistance protein	1798	20	6.88e-133	0.8215	4	C:cytoplasmic membrane-bounded vesicle; P:defense response; P:apoptotic process; F:ATP binding	-
	f6479_c0s1	26	dna topoisomerase 2-binding protein 1-a-like	1196	8	2.3e-38	0.62	1	C:intracellular	0
	f9673_c0s4	26	glutamate-gated kainate-type ion channel receptor subunit 5	1389	20	8.9e-137	0.7085	5	F:receptor activity; C:cytoplasmic membrane-bounded vesicle; P:transport; C:membrane; F:ion channel activity	-
	f9802_c0s1	26	vacuolar amino acid transporter 1-like	2033	20	0	0.837	4	F:amino acid transmembrane transporter activity; C:vacuolar membrane; P:amino acid transport; C:integral to membrane	-
c	f10759_c0s2	27	---NA---	448	0	0	0	0	-	0
c	f11103_c0s2	27	lipoxygenase chloroplastic-like	968	20	1.19e-114	0.7335	4	P:fatty acid biosynthetic process; F:metal ion binding; F:oxidoreductase activity, acting on single donors with incorporation of molecular oxygen, incorporation of two atoms of oxygen; C:plastid	EC:1.13.11.0
c	f13377_c0s1	27	protein	222	20	3.69e-30	0.851	13	F:iron ion binding; P:fatty acid biosynthetic process; F:oxidoreductase activity, acting on single donors with incorporation of molecular oxygen, incorporation of two atoms of oxygen; P:lipid biosynthetic process; P:oxidation-reduction process; P:oxylipin biosynthetic process; F:oxidoreductase activity; F:lipoxygenase activity; F:metal ion binding; C:chloroplast; C:plastid; C:mitochondrion; P:ele…	0
c	f17481_c0s2	27	predicted protein	556	14	3.03e-24	0.5986	1	C:mitochondrion	0
c	f29261_c0s1	27	predicted protein	455	8	4.43e-22	0.605	0	-	0
c	f4867_c0s2	27	---NA---	237	0	0	0	0	-	0
c	f544_c0s6	27	---NA---	264	0	0	0	0	-	0
c	f6237_c0s1	27	---NA---	193	0	0	0	0	-	0
c	f7244_c0s1	27	---NA---	473	0	0	0	0	-	0
	f10769_c0s2	27	fad binding protein	779	20	7.34e-66	0.671	3	F:molecular_function; P:biological_process; C:cellular_component	0
	f11134_c0s2	27	calcium-transporting atpase plasma membrane-type-like	3933	20	0	0.86	5	F:calcium-transporting ATPase activity; P:calcium ion transmembrane transport; C:integral to membrane; P:ATP biosynthetic process; F:ATP binding	EC:3.6.3.8
	f14983_c0s1	27	---NA---	174	0	0	0	0	-	0
	f15092_c0s1	27	---NA---	386	0	0	0	0	-	0
	f15290_c0s5	27	receptor-type protein kinase lrk1	798	20	3.82e-108	0.8195	6	F:receptor activity; C:cytoplasmic membrane-bounded vesicle; P:protein phosphorylation; F:ATP binding; C:membrane; F:protein serine/threonine kinase activity	EC:2.7.11.0
	f15991_c0s2	27	receptor-like protein kinase hsl1-like	889	20	3.78e-76	0.706	1	C:cytoplasmic membrane-bounded vesicle	-
	f16474_c0s2	27	dna-binding protein smubp-2-like	2334	20	0	0.864	3	F:nucleoside-triphosphatase activity; F:ATP binding; F:DNA binding	EC:3.6.1.15
	f17885_c0s1	27	dna binding	2357	20	1.44e-30	0.456	0	-	0
	f18411_c0s3	27	f-box family protein	2096	20	0	0.539	0	-	0
	f18672_c0s1	27	l-type lectin-domain containing receptor kinase -like	2279	20	0	0.788	6	F:receptor activity; C:cytoplasmic membrane-bounded vesicle; P:protein phosphorylation; F:ATP binding; C:membrane; F:protein serine/threonine kinase activity	EC:2.7.11.0
	f21350_c0s1	27	---NA---	437	0	0	0	0	-	0
	f22030_c0s1	27	pentatricopeptide repeat-containing protein at5g03800-like	1436	20	0	0.72	3	P:embryo development ending in seed dormancy; F:binding; C:plastid	-
	f22352_c0s2	27	transcription factor jumonji domain-containing protein	1896	20	0	0.774	3	F:molecular_function; P:biological_process; C:cellular_component	0
	f23598_c0s2	27	---NA---	1135	0	0	0	0	-	0
	f27145_c0s1	27	ac115686_19 disease resistance response protein	984	20	3.95e-66	0.602	1	C:cytoplasmic membrane-bounded vesicle	-
	f28565_c0s1	27	terpene synthase 2	993	20	0	0.7765	4	P:metabolic process; F:lyase activity; C:plastid; F:magnesium ion binding	-
	f34265_c0s1	27	PREDICTED: uncharacterized protein LOC100821855	490	1	4.55e-26	0.57	0	-	0
	f4364_c0s1	27	---NA---	704	0	0	0	0	-	0
	f5030_c0s4	27	---NA---	557	0	0	0	0	-	0
	f6850_c0s2	27	burp domain-containing protein	1693	20	4.76e-149	0.8205	0	-	0
	f7146_c0s1	27	vamp protein sec22	1077	20	1.16e-99	0.7945	0	-	0
c	f14756_c0s4	28	dna binding	6348	20	0	0.6195	2	C:apoplast; C:mitochondrion	-
c	f23434_c0s2	28	predicted protein	2227	20	0	0.6155	1	C:plastid	0
n	f10772_c0s1	28	---NA---	273	0	0	0	0	-	0
n	f12143_c0s1	28	---NA---	789	0	0	0	0	-	0
n	f15841_c0s1	28	---NA---	753	0	0	0	0	-	0
n	f18062_c0s1	28	nucleoprotein n	1507	20	1.06e-18	0.4255	6	F:nucleic acid binding; C:viral nucleocapsid; C:host cell cytoplasm; F:RNA binding; C:virion; C:ribonucleoprotein complex	0
n	f19221_c0s1	28	---NA---	976	0	0	0	0	-	0
n	f19496_c0s1	28	---NA---	407	0	0	0	0	-	0
n	f37251_c0s1	28	---NA---	663	0	0	0	0	-	0
	f13055_c0s2	28	---NA---	624	0	0	0	0	-	0
	f13896_c0s1	28	peroxidase 1-like isoform 1	1402	20	6.89e-167	0.754	5	F:metal ion binding; P:response to oxidative stress; F:oxidoreductase activity; C:cytoplasmic membrane-bounded vesicle; P:metabolic process	-
	f14931_c0s1	28	farnesylcysteine lyase-like	326	20	1.21e-34	0.757	13	P:oxidation-reduction process; F:oxidoreductase activity, acting on a sulfur group of donors, oxygen as acceptor; F:oxidoreductase activity; P:prenylcysteine catabolic process; P:lipid metabolic process; P:intracellular signal transduction; F:phospholipase C activity; P:abscisic acid mediated signaling pathway; C:vacuolar membrane; C:vacuole; P:prenylated protein catabolic process; F:prenylcystei…	0
	f18296_c0s3	28	---NA---	2750	0	0	0	0	-	0
	f2276_c0s7	28	glycogen synthase kinase-3 -3	2123	20	0	0.955	4	F:ATP binding; P:protein phosphorylation; F:protein serine/threonine kinase activity; F:tau-protein kinase activity	EC:2.7.11.0; EC:2.7.11.26
	f29591_c0s1	28	---NA---	592	0	0	0	0	-	0
	f38694_c0s1	28	---NA---	659	0	0	0	0	-	0
	f8633_c0s4	28	golgin candidate 6-like	2720	20	0	0.81	9	C:Golgi membrane; P:vesicle fusion with Golgi apparatus; F:binding; C:Golgi stack; P:post-embryonic development; F:protein transporter activity; C:cytosol; C:mitochondrion; P:protein exit from endoplasmic reticulum	-
c	f11348_c0s1	29	root peroxidase	159	20	2.76e-22	0.863	8	F:metal ion binding; P:oxidation-reduction process; F:heme binding; F:oxidoreductase activity; P:response to oxidative stress; F:peroxidase activity; P:hydrogen peroxide catabolic process; C:extracellular region	0
c	f15181_c0s2	29	heat shock factor	695	16	1.1e-61	0.6938	2	P:transcription, DNA-dependent; F:DNA binding	-
c	f16914_c0s1	29	low quality protein: polyamine oxidase-like	363	6	1.24e-11	0.825	0	-	0
c	f18453_c0s1	29	---NA---	500	0	0	0	0	-	0
c	f23662_c0s2	29	rhodopsin-like receptor	1635	20	0	0.748	3	C:membrane; C:cytoplasmic membrane-bounded vesicle; F:receptor activity	-
c	f24417_c0s1	29	predicted protein	799	9	2.65e-15	0.6222	0	-	0
c	f28396_c0s1	29	wrky-type transcription factor 45-2	755	20	1.13e-28	0.642	3	P:transcription, DNA-dependent; F:sequence-specific DNA binding; F:sequence-specific DNA binding transcription factor activity	0
c	f2927_c0s1	29	dna binding like	1181	20	9.74e-91	0.68	2	C:nucleus; P:regulation of transcription, DNA-dependent	-
c	f34067_c0s1	29	1-aminocyclopropane-1-carboxylate oxidase homolog 1-like	576	20	8.58e-35	0.697	2	P:oxidation-reduction process; F:oxidoreductase activity	0
c	f3945_c0s1	29	harpin-induced protein 1 containing expressed	1023	20	2.07e-98	0.5955	1	C:cytoplasmic membrane-bounded vesicle	0
c	f6008_c0s3	29	wrky-type transcription factor 45-2	408	17	3.08e-18	0.8065	3	P:transcription, DNA-dependent; F:sequence-specific DNA binding; F:sequence-specific DNA binding transcription factor activity	0
c	f6008_c0s7	29	---NA---	191	0	0	0	0	-	0
c	f6293_c0s1	29	beta- insoluble isoenzyme cwinv1-like	123	20	3.56e-17	0.845	2	P:carbohydrate metabolic process; F:hydrolase activity, hydrolyzing O-glycosyl compounds	EC:3.2.1.0
c	f7719_c0s1	29	---NA---	128	0	0	0	0	-	0
c	f9861_c0s1	29	probable mixed-linked glucan synthase 3-like	197	20	3.11e-32	0.798	7	F:transferase activity; C:integral to membrane; P:cellular cell wall organization; P:cellulose biosynthetic process; C:membrane; F:cellulose synthase (UDP-forming) activity; F:transferase activity, transferring glycosyl groups	0
c	f9861_c0s2	29	tpa: cellulose synthase-like family protein	850	20	4.45e-149	0.808	5	F:cellulose synthase (UDP-forming) activity; P:cellulose biosynthetic process; C:integral to membrane; P:cellular cell wall organization; C:plastid	EC:2.4.1.12
n	f54688_c0s1	29	glutamate receptor -like	721	20	1.59e-77	0.617	2	C:cytoplasmic membrane-bounded vesicle; C:membrane	-
n	f9906_c0s1	29	---NA---	141	0	0	0	0	-	0
	f10814_c0s1	29	tpa: atfp4	631	20	6.42e-25	0.792	0	-	0
	f11716_c0s2	29	---NA---	320	0	0	0	0	-	0
	f12479_c0s1	29	---NA---	195	0	0	0	0	-	0
	f12861_c0s1	29	cbl-interacting protein kinase 1	391	13	1.11e-19	0.7446	10	F:ATP binding; P:protein phosphorylation; F:protein tyrosine kinase activity; P:signal transduction; F:protein serine/threonine kinase activity; F:transferase activity; P:phosphorylation; F:protein kinase activity; F:nucleotide binding; F:kinase activity	0
	f12902_c0s2	29	dna-binding protein	981	13	5.89e-31	0.7469	1	F:DNA binding	-
	f14285_c0s1	29	heading date 5	224	5	2.52e-11	0.64	0	-	0
	f14603_c0s1	29	glutaredoxin family protein	295	20	1.23e-22	0.751	5	C:endomembrane system; P:cell redox homeostasis; C:cytoplasmic membrane-bounded vesicle; F:electron carrier activity; F:protein disulfide oxidoreductase activity	-
	f15129_c0s4	29	germin-like protein 8-9-like	733	20	1.06e-130	0.908	4	C:cytoplasmic membrane-bounded vesicle; C:apoplast; F:nutrient reservoir activity; F:manganese ion binding	-
	f15642_c0s1	29	rna-binding protein nova-1-like	1073	20	2.07e-38	0.615	2	C:mitochondrion; C:plastid	-
	f15805_c0s1	29	---NA---	530	0	0	0	0	-	0
	f16455_c0s1	29	---NA---	535	0	0	0	0	-	0
	f17998_c0s2	29	---NA---	726	0	0	0	0	-	0
	f18538_c0s7	29	transcription repressor hotr	1062	13	1.54e-156	0.6023	3	P:DNA repair; C:intracellular; F:nuclease activity	-
	f18758_c0s1	29	peroxidase 51 precursor	251	20	3.83e-22	0.787	2	C:cytoplasmic membrane-bounded vesicle; F:peroxidase activity	EC:1.11.1.7
	f1923_c0s3	29	---NA---	163	0	0	0	0	-	0
	f2254_c0s10	29	---NA---	103	0	0	0	0	-	0
	f2254_c0s2	29	---NA---	103	0	0	0	0	-	0
	f22715_c0s2	29	type i inositol- -trisphosphate 5-phosphatase 11	911	20	1.98e-88	0.8195	9	P:response to jasmonic acid stimulus; F:nuclease activity; P:phosphatidylinositol dephosphorylation; P:response to auxin stimulus; P:response to abscisic acid stimulus; F:phosphatidylinositol-4,5-bisphosphate 5-phosphatase activity; F:phosphatidylinositol-3,4,5-trisphosphate 5-phosphatase activity; F:phosphatidylinositol-3,5-bisphosphate 5-phosphatase activity; C:mitochondrion	EC:3.1.3.36
	f2327_c0s6	29	tpr domain containing expressed	1834	20	0	0.6965	1	F:binding	0
	f24975_c0s1	29	PREDICTED: uncharacterized protein LOC100821855	479	1	3.42e-26	0.74	0	-	0
	f26251_c0s1	29	eukaryotic aspartyl protease family expressed	801	20	3.32e-93	0.6255	2	C:cytoplasmic membrane-bounded vesicle; C:mitochondrion	-
	f26498_c0s1	29	---NA---	384	0	0	0	0	-	0
	f26871_c0s1	29	sodium transporter hkt1-like	816	20	1.23e-127	0.769	4	C:membrane; F:cation transmembrane transporter activity; P:cation transport; P:transmembrane transport	-
	f28965_c0s1	29	41 kd chloroplast nucleoid dna binding protein	933	20	2.18e-114	0.726	2	C:cytoplasmic membrane-bounded vesicle; F:peptidase activity	-
	f29150_c0s1	29	e3 sumo-protein ligase siz1	1319	18	6.48e-107	0.5028	22	F:metal ion binding; F:zinc ion binding; P:cell division; P:detection of phosphate ion; P:developmental growth; F:DNA binding; C:nucleus; P:protein sumoylation; P:response to freezing; P:regulation of salicylic acid metabolic process; P:regulation of growth; P:heat acclimation; F:SUMO ligase activity; P:cellular response to phosphate starvation; P:negative regulation of systemic acquired resistan…	0
	f29423_c0s1	29	---NA---	245	0	0	0	0	-	0
	f30154_c0s1	29	boron transporter	573	20	7.51e-79	0.915	4	P:borate transport; C:integral to membrane; F:inorganic anion exchanger activity; F:borate transmembrane transporter activity	-
	f3023_c0s5	29	glutathione transferase	310	20	2.47e-34	0.902	2	C:cytoplasmic membrane-bounded vesicle; F:glutathione transferase activity	EC:2.5.1.18
	f30765_c0s1	29	---NA---	675	0	0	0	0	-	0
	f32414_c0s1	29	alcohol dehydrogenase superfamily protein	549	20	1.38e-79	0.721	3	F:zinc ion binding; F:oxidoreductase activity; P:oxidation-reduction process	-
	f32655_c0s1	29	---NA---	738	0	0	0	0	-	0
	f32741_c0s1	29	sodium transporter	376	19	6.84e-42	0.7037	5	C:membrane; F:cation transmembrane transporter activity; C:plastid; P:cation transport; P:transmembrane transport	-
	f34437_c1s1	29	protein	514	20	5.53e-51	0.7355	8	C:mitochondrion; F:ATP binding; F:protein kinase activity; F:nucleotide binding; P:protein phosphorylation; F:protein tyrosine kinase activity; C:integral to membrane; C:membrane	0
	f35997_c0s1	29	---NA---	379	0	0	0	0	-	0
	f36676_c0s1	29	probable l-type lectin-domain containing receptor kinase -like	609	20	2.35e-31	0.6995	10	C:cytoplasmic membrane-bounded vesicle; F:ATP binding; F:protein kinase activity; F:nucleotide binding; P:protein phosphorylation; F:protein serine/threonine kinase activity; P:phosphorylation; ; F:kinase activity; F:binding	0
	f37190_c0s1	29	predicted protein	806	20	1.04e-52	0.76	0	-	0
	f3762_c0s2	29	protein	447	8	1.97e-13	0.615	2	F:metal ion binding; P:metal ion transport	0
	f38326_c0s1	29	salicylate o-methyltransferase-like	798	20	1.81e-89	0.7045	2	F:methyltransferase activity; P:methylation	0
	f38445_c0s3	29	s-domain receptor-like protein kinase	945	20	5.29e-138	0.747	5	C:cytoplasmic membrane-bounded vesicle; P:protein phosphorylation; F:ATP binding; C:membrane; F:protein serine/threonine kinase activity	EC:2.7.11.0
	f39383_c0s1	29	probable l-type lectin-domain containing receptor kinase -like	812	20	3.3e-132	0.7455	4	C:cytoplasmic membrane-bounded vesicle; P:phosphorylation; F:protein kinase activity; F:nucleotide binding	-
	f41258_c0s1	29	acs-like protein	1828	20	0	0.87	2	F:catalytic activity; P:metabolic process	-
	f4126_c0s1	29	---NA---	190	0	0	0	0	-	0
	f4485_c0s1	29	xyloglucan endotransglycosylase hydrolase protein 8-like isoform 2	533	20	3.9e-48	0.8155	6	F:hydrolase activity, hydrolyzing O-glycosyl compounds; F:xyloglucan:xyloglucosyl transferase activity; C:cytoplasmic membrane-bounded vesicle; C:cell wall; P:cellular glucan metabolic process; C:apoplast	EC:3.2.1.0; EC:2.4.1.207
	f5288_c0s1	29	r40c2 protein	144	20	1.15e-24	0.9355	0	-	0
	f5789_c0s2	29	---NA---	210	0	0	0	0	-	0
	f6104_c0s1	29	cell division protein aaa atpase family	160	20	7.1e-26	0.956	4	F:ATP binding; F:nucleotide binding; F:nucleoside-triphosphatase activity; P:cell division	0
	f6831_c0s1	29	---NA---	165	0	0	0	0	-	0
	f7440_c0s1	29	polyphenol oxidase	202	20	1.05e-17	0.6735	8	P:oxidation-reduction process; F:oxygen transporter activity; F:catechol oxidase activity; F:oxidoreductase activity; P:oxygen transport; P:metabolic process; P:transport; F:metal ion binding	0
	f7452_c0s2	29	glutathione s-transferase	445	20	1.24e-20	0.8005	4	P:toxin catabolic process; C:cytoplasm; F:glutathione transferase activity; P:response to oxidative stress	EC:2.5.1.18
	f8234_c0s1	29	protein tify 10a-like	465	7	5.19e-21	0.5929	0	-	0
	f8964_c0s1	29	---NA---	610	0	0	0	0	-	0
	f9455_c0s1	29	replication factor c subunit 3-like	999	20	0	0.927	9	P:sodium ion transport; F:nucleoside-triphosphatase activity; P:DNA replication; F:bile acid:sodium symporter activity; F:DNA binding; F:ATP binding; C:membrane; C:nucleus; P:embryo development ending in seed dormancy	EC:3.6.1.15
	f10824_c0s2	30	thump domain containing protein	1581	20	0	0.75	3	F:molecular_function; P:biological_process; C:cellular_component	0
	f11324_c0s1	30	heparan-alpha-glucosaminide n-acetyltransferase-like	1304	20	0	0.784	1	C:membrane	-
	f1135_c0s4	30	sucrose:fructan 6-fructosyltransferase	2301	20	0	0.8845	3	F:transferase activity; P:carbohydrate metabolic process; F:hydrolase activity, hydrolyzing O-glycosyl compounds	EC:3.2.1.0
	f1135_c0s5	30	fructan:fructan 6G-fructosyltransferase	1869	20	0	0.888	3	P:carbohydrate metabolic process; F:sucrose 1F-fructosyltransferase activity; F:sucrose alpha-glucosidase activity	EC:2.4.1.99; EC:3.2.1.26; EC:3.2.1.48
	f11763_c0s2	30	3 -n-debenzoyl-2 -deoxytaxol n-benzoyltransferase-like	2878	2	7.92e-07	0.81	0	-	0
	f13863_c0s5	30	---NA---	1125	0	0	0	0	-	0
	f14431_c0s10	30	---NA---	1033	0	0	0	0	-	0
	f16350_c0s3	30	---NA---	2032	0	0	0	0	-	0
	f16693_c0s2	30	at4g31110 f6e21_30	992	20	1.61e-100	0.763	1	C:mitochondrion	-
	f17700_c0s3	30	histone deacetylase hd2 isoform 2	858	3	6.95e-26	0.52	2	F:zinc ion binding; C:intracellular	0
	f17885_c0s2	30	dna binding	2354	20	1.64e-30	0.456	0	-	0
	f18077_c0s1	30	---NA---	1182	0	0	0	0	-	0
	f18824_c0s2	30	predicted protein	1811	20	0	0.776	2	P:cellular modified amino acid biosynthetic process; F:intramolecular lyase activity	-
	f1910_c0s2	30	coatomer beta subunit family protein	1538	20	0	0.975	5	F:structural molecule activity; P:vesicle-mediated transport; P:intracellular protein transport; F:binding; C:membrane coat	-
	f19636_c0s3	30	ion channel protein castor	1307	20	2.4e-155	0.905	8	C:nuclear membrane; F:binding; P:ion transport; C:integral to membrane; P:metabolic process; F:catalytic activity; C:plastid; F:ion channel activity	-
	f21211_c0s4	30	---NA---	1316	0	0	0	0	-	0
	f25298_c0s2	30	asparaginyl-trna cytoplasmic 3	2252	20	1.03e-27	0.7465	2	F:aminoacyl-tRNA ligase activity; P:tRNA aminoacylation for protein translation	-
	f25780_c0s1	30	ulp1 protease	1895	20	0	0.635	1	F:hydrolase activity	-
	f25848_c0s3	30	predicted protein	1443	1	5.03e-07	0.61	0	-	0
	f30240_c0s3	30	---NA---	1004	0	0	0	0	-	0
	f3600_c0s2	30	membrane protein	595	20	1.45e-22	0.9325	0	-	0
	f4454_c0s3	30	scarecrow-like protein 9-like	2484	20	0	0.73	1	P:transcription, DNA-dependent	-
	f5766_c0s2	30	peptidyl-prolyl cis-trans isomerase cyp19-3	436	20	9.33e-50	0.9055	8	P:protein folding; P:response to cadmium ion; F:protein binding; F:cyclosporin A binding; P:signal transduction; P:protein peptidyl-prolyl isomerization; C:cytosol; F:peptidyl-prolyl cis-trans isomerase activity	EC:5.2.1.8
	f9225_c0s3	30	---NA---	465	0	0	0	0	-	0
	f9873_c0s5	30	---NA---	705	0	0	0	0	-	0
c	f23560_c0s2	31	---NA---	1304	0	0	0	0	-	0
c	f33867_c0s1	31	---NA---	463	0	0	0	0	-	0
c	f59553_c0s1	31	---NA---	365	0	0	0	0	-	0
c	f7753_c0s4	31	tpa: duf26-domain receptor-like protein kinase family protein	1119	20	7.58e-122	0.6485	2	F:kinase activity; C:cytoplasmic membrane-bounded vesicle	-
c	f9544_c0s2	31	g-type lectin s-receptor-like serine threonine-protein kinase b120-like	2028	20	0	0.7425	2	C:cytoplasmic membrane-bounded vesicle; C:membrane	-
c	f9544_c0s5	31	g-type lectin s-receptor-like serine threonine-protein kinase b120-like	2121	20	0	0.704	2	C:cytoplasmic membrane-bounded vesicle; C:membrane	-
n	f10968_c0s3	31	beta purothionin	661	20	6.62e-14	0.6525	2	C:extracellular region; P:defense response	-
n	f26490_c0s3	31	predicted protein	528	1	1.71e-30	0.56	0	-	0
n	f26490_c0s7	31	predicted protein	286	1	5.46e-12	0.6	0	-	0
n	f52284_c0s1	31	---NA---	224	0	0	0	0	-	0
n	f56027_c0s1	31	---NA---	324	0	0	0	0	-	0
	f11375_c0s3	31	12-oxophytodienoate reductase	473	20	4.96e-48	0.84	3	F:FMN binding; F:oxidoreductase activity; P:oxidation-reduction process	-
	f11615_c0s10	31	---NA---	2056	0	0	0	0	-	0
	f11905_c0s2	31	ssxt protein	1057	20	7.49e-62	0.7305	0	-	0
	f13119_c0s1	31	---NA---	1014	0	0	0	0	-	0
	f14167_c0s1	31	---NA---	1584	0	0	0	0	-	0
	f16596_c0s2	31	membrane-bound transcription factor site-1 protease	2368	20	0	0.9065	5	P:hyperosmotic salinity response; F:serine-type endopeptidase activity; C:Golgi apparatus; P:proteolysis; C:endoplasmic reticulum	EC:3.4.21.0
	f19612_c0s1	31	speckle-type poz protein	848	20	1.72e-138	0.6315	0	-	0
	f23257_c0s5	31	predicted protein	1957	20	0	0.554	1	C:plastid	0
	f25764_c0s4	31	PREDICTED: uncharacterized protein LOC100838054 isoform 1	1617	20	1.21e-165	0.6	1	F:binding	-
	f28305_c0s4	31	l-type lectin-domain containing receptor kinase -like	1652	20	3.58e-154	0.683	1	C:cytoplasmic membrane-bounded vesicle	-
	f29908_c0s3	31	receptor-like kinase-like	844	20	8.16e-42	0.5185	2	C:cytoplasmic part; C:intracellular membrane-bounded organelle	-
	f30452_c0s1	31	---NA---	589	0	0	0	0	-	0
	f3569_c0s3	31	dynamin-related protein 3a-like	2589	20	0	0.8105	3	F:GTP binding; P:GTP catabolic process; F:GTPase activity	-
	f4209_c0s2	31	protein	969	20	2e-48	0.7875	3	P:poly(A)+ mRNA export from nucleus; C:nucleus; C:plastid	-
	f4923_c0s1	31	---NA---	830	0	0	0	0	-	0
	f4923_c0s2	31	---NA---	831	0	0	0	0	-	0
	f8530_c0s1	31	---NA---	189	0	0	0	0	-	0
	f9028_c0s8	31	kinase-interacting protein 1	6617	20	0	0.7115	0	-	0
c	f12756_c0s2	32	---NA---	576	0	0	0	0	-	0
c	f12756_c0s3	32	---NA---	593	0	0	0	0	-	0
c	f1873_c0s1	32	heat shock protein 101	2391	20	0	0.9685	4	F:nucleoside-triphosphatase activity; P:protein metabolic process; F:ATP binding; P:response to stress	EC:3.6.1.15
c	f22186_c0s1	32	isocitrate lyase	992	20	1.71e-127	0.9175	4	P:tricarboxylic acid cycle; C:glyoxysome; F:isocitrate lyase activity; P:glyoxylate cycle	EC:4.1.3.1
c	f33928_c0s1	32	isocitrate lyase	918	20	0	0.943	5	F:protein binding; P:tricarboxylic acid cycle; C:glyoxysome; F:isocitrate lyase activity; P:glyoxylate cycle	EC:4.1.3.1
c	f38026_c0s2	32	ent-copalyl diphosphate synthase	1380	20	0	0.8685	6	P:diterpene phytoalexin precursor biosynthetic process pathway; P:gibberellin metabolic process; F:ent-copalyl diphosphate synthase activity; F:magnesium ion binding; F:lyase activity; C:plastid	EC:5.5.1.13
c	f6_c0s2	32	---NA---	123	0	0	0	0	-	0
c	f82_c2s3	32	probable serine incorporator-like	1374	20	0	0.829	1	C:membrane	-
c	f8260_c0s5	32	pppde peptidase domain-containing protein 2-like	825	20	3.44e-103	0.886	1	C:plastid	-
	f10971_c0s1	32	photoperiod independent early flowering1	703	20	1.25e-81	0.814	14	F:helicase activity; F:nucleic acid binding; F:ATP binding; F:DNA binding; F:transferase activity; P:petal formation; C:SWI/SNF complex; P:petal development; P:defense response to bacterium; F:protein binding; P:negative regulation of flower development; C:cell wall; P:response to cadmium ion; C:chromatin remodeling complex	0
	f11940_c0s4	32	---NA---	1048	0	0	0	0	-	0
	f12780_c0s4	32	fiber protein fb34	895	20	1.22e-103	0.852	3	C:endomembrane system; C:membrane; C:cytoplasmic membrane-bounded vesicle	-
	f12888_c0s1	32	cinnamoyl- reductase	1200	20	0	0.9225	4	P:oxidation-reduction process; P:cellular metabolic process; F:cinnamoyl-CoA reductase activity; F:coenzyme binding	EC:1.2.1.44
	f13512_c0s3	32	nb-arc domain containing expressed	2517	20	0	0.6005	0	-	0
	f16121_c0s2	32	molybdopterin cofactor	1543	20	0	0.727	3	P:metabolic process; F:catalytic activity; F:pyridoxal phosphate binding	0
	f16121_c0s4	32	molybdopterin cofactor	1457	20	0	0.727	3	P:metabolic process; F:catalytic activity; F:pyridoxal phosphate binding	0
	f16199_c0s1	32	f-box domain containing expressed	512	20	1.76e-12	0.77	1	C:mitochondrion	0
	f16563_c0s1	32	cysteine-type peptidase	2263	20	0	0.687	6	P:protein desumoylation; F:SUMO-specific protease activity; P:proteolysis; C:nucleus; P:response to salt stress; P:vegetative to reproductive phase transition of meristem	-
	f17284_c0s1	32	---NA---	1442	0	0	0	0	-	0
	f17317_c0s1	32	---NA---	1348	0	0	0	0	-	0
	f17845_c0s6	32	cytidine deoxycytidylate deaminase-like protein	1152	20	0	0.7145	1	F:catalytic activity	-
	f19037_c0s1	32	pentatricopeptide repeat-containing protein	1240	20	0	0.797	2	F:binding; C:plastid	-
	f19469_c0s1	32	lipase class 3-like	1013	20	0	0.6845	3	P:lipid metabolic process; F:hydrolase activity; F:triglyceride lipase activity	0
	f19691_c0s2	32	uncharacterized loc101211683	1375	16	7.21e-78	0.6263	1	C:plastid	-
	f21055_c0s4	32	gpi ethanolamine phosphate transferase 3-like	1187	20	0	0.643	4	P:metabolic process; C:membrane; F:catalytic activity; C:mitochondrion	-
	f23648_c0s3	32	15 kda seleno	1138	20	3.44e-24	0.7915	1	C:cytoplasmic membrane-bounded vesicle	-
	f25298_c0s6	32	asparaginyl-trna cytoplasmic 3	2243	20	1.02e-27	0.7465	2	F:aminoacyl-tRNA ligase activity; P:tRNA aminoacylation for protein translation	-
	f45648_c0s2	32	---NA---	874	0	0	0	0	-	0
	f4634_c0s2	32	long chain acyl- synthetase 1-like	2303	20	0	0.8305	6	F:very long-chain fatty acid-CoA ligase activity; F:long-chain fatty acid-CoA ligase activity; P:wax biosynthetic process; C:plasma membrane; P:cutin biosynthetic process; C:endoplasmic reticulum	EC:6.2.1.3
c	f10446_c0s1	33	nudix hydrolase 8-like	1567	20	0	0.845	2	F:NAD+ diphosphatase activity; C:plastid	EC:3.6.1.22
c	f1181_c0s3	33	---NA---	258	0	0	0	0	-	0
c	f1181_c0s6	33	PREDICTED: uncharacterized protein LOC100829450	212	2	5.86e-15	0.83	0	-	0
c	f12737_c0s1	33	phosphomannomutase phosphoglucomutase-like	1316	20	0	0.834	4	F:phosphomannomutase activity; P:carbohydrate metabolic process; C:chloroplast; F:phosphoglucomutase activity	EC:5.4.2.8; EC:5.4.2.2
c	f13891_c0s1	33	---NA---	656	0	0	0	0	-	0
c	f14360_c0s1	33	hydroperoxide lyase	1311	20	0	0.763	4	F:heme binding; F:monooxygenase activity; F:electron carrier activity; F:lyase activity	-
c	f204_c0s3	33	---NA---	243	0	0	0	0	-	0
c	f22983_c0s1	33	af187823_1transposase dopa	1811	20	3.3e-32	0.4275	1	C:plastid	0
c	f2409_c0s1	33	---NA---	302	0	0	0	0	-	0
c	f32885_c0s1	33	pseudo-response regulator PRR37-like	1864	20	0	0.778	1	P:regulation of cellular process	-
c	f4920_c0s2	33	---NA---	648	0	0	0	0	-	0
c	f6378_c0s2	33	---NA---	1552	0	0	0	0	-	0
	f13618_c0s1	33	xylulose kinase-like	1723	20	0	0.834	4	P:carbohydrate metabolic process; F:xylulokinase activity; P:phosphorylation; C:chloroplast	EC:2.7.1.17
	f18002_c0s1	33	zinc finger ccch domain-containing protein 46	710	20	9.93e-33	0.5835	7	F:RNA binding; F:nucleic acid binding; F:nucleotide binding; F:zinc ion binding; F:metal ion binding; P:biological_process; C:cellular_component	0
	f19733_c0s1	33	cytokinin-o-glucosyltransferase 2	1093	20	0	0.794	3	P:metabolic process; F:transferase activity, transferring hexosyl groups; C:mitochondrion	EC:2.4.1.0
	f2182_c0s1	33	serine carboxypeptidase-like 18-like	1001	20	1.21e-161	0.723	3	C:cytoplasmic membrane-bounded vesicle; C:mitochondrion; F:carboxypeptidase activity	-
	f2412_c0s1	33	---NA---	408	0	0	0	0	-	0
	f3174_c0s2	33	predicted protein	322	1	3.29e-07	0.65	0	-	0
	f5474_c0s2	33	late embryogenesis abundant protein lea14-a	891	20	4e-98	0.826	1	P:response to desiccation	-
	f614_c0s1	33	---NA---	191	0	0	0	0	-	0
	f6184_c0s1	33	mads-box protein vrn1	1317	20	2.1e-141	0.933	4	F:sequence-specific DNA binding transcription factor activity; F:sequence-specific DNA binding; C:nucleus; P:regulation of transcription, DNA-dependent	-
	f704_c0s1	33	---NA---	230	0	0	0	0	-	0
	f7423_c0s2	33	1-phosphatidylinositol-4-phosphate 5-kinase	5570	20	0	0.698	3	P:phosphatidylinositol phosphorylation; F:binding; F:phosphatidylinositol phosphate kinase activity	-
c	f11433_c0s4	34	transcription factor myc4	960	20	8.91e-82	0.6735	4	F:transcription regulator activity; P:response to chitin; C:nucleus; P:regulation of transcription, DNA-dependent	-
c	f12565_c0s1	34	eukaryotic translation initiation factor 3 subunit 10-like	2577	20	0	0.4495	3	F:molecular_function; C:cytosol; P:biological_process	0
c	f6706_c0s2	34	---NA---	713	0	0	0	0	-	0
	f10971_c0s2	34	photoperiod independent early flowering1	697	20	1.59e-81	0.8155	14	F:helicase activity; F:nucleic acid binding; F:ATP binding; F:DNA binding; F:transferase activity; P:petal formation; C:SWI/SNF complex; P:petal development; P:defense response to bacterium; F:protein binding; P:negative regulation of flower development; C:cell wall; P:response to cadmium ion; C:chromatin remodeling complex	0
	f11329_c0s1	34	protein faf- chloroplastic-like	967	18	2.46e-40	0.6706	0	-	0
	f13282_c0s2	34	dna-damage-repair toleration protein drt102	1322	20	7.15e-168	0.7865	6	C:cytoplasm; P:carbohydrate metabolic process; P:photoreactive repair; P:response to cold; C:nucleus; P:response to UV	-
	f15818_c0s5	34	---NA---	498	0	0	0	0	-	0
	f16199_c0s2	34	f-box domain containing expressed	517	20	2.87e-12	0.742	4	C:mitochondrion; C:plastid; P:DNA recombination; F:DNA binding	0
	f26782_c0s3	34	protein	1470	20	1.11e-55	0.548	0	-	0
	f3535_c0s3	34	nucleic acid binding protein	336	20	4.54e-31	0.6945	5	P:leaf senescence; P:jasmonic acid mediated signaling pathway; F:nucleic acid binding; C:nucleus; F:zinc ion binding	-
	f4439_c0s5	34	---NA---	1548	0	0	0	0	-	0
	f5695_c0s2	34	symplekin	4293	20	0	0.763	5	P:posttranscriptional gene silencing by RNA; C:mRNA cleavage and polyadenylation specificity factor complex; F:binding; C:plastid; P:RNA processing	-
	f85662_c0s1	34	---NA---	503	0	0	0	0	-	0
c	f11103_c0s1	35	protein	1525	20	0	0.75	4	P:fatty acid biosynthetic process; F:metal ion binding; F:oxidoreductase activity, acting on single donors with incorporation of molecular oxygen, incorporation of two atoms of oxygen; C:plastid	EC:1.13.11.0
c	f11174_c0s1	35	gdsl esterase lipase at4g28780-like	1457	20	6.16e-164	0.614	4	P:lipid metabolic process; F:hydrolase activity, acting on ester bonds; F:hydrolase activity; C:cytoplasmic membrane-bounded vesicle	0
c	f1516_c0s1	35	wd40-like beta propeller repeat family expressed	896	20	4.53e-113	0.6965	0	-	0
c	f1567_c0s1	35	leucoanthocyanidin dioxygenase	577	20	5.62e-114	0.6825	2	F:oxidoreductase activity; P:oxidation-reduction process	-
c	f1567_c0s3	35	iron ascorbate-dependent oxidoreductase	537	20	1.4e-94	0.6295	2	F:oxidoreductase activity; P:oxidation-reduction process	-
c	f6562_c0s1	35	cysteine proteinase	1449	20	2.38e-162	0.5655	2	P:metabolic process; F:cysteine-type peptidase activity	-
c	f7326_c0s1	35	ribulose bisphosphate carboxylase oxygenase chloroplast expressed	798	20	2.75e-131	0.951	3	F:sequence-specific DNA binding transcription factor activity; F:ATP binding; C:chloroplast stroma	-
c	f7326_c0s2	35	ribulose bisphosphate carboxylase oxygenase chloroplast expressed	794	20	2.55e-131	0.951	3	F:sequence-specific DNA binding transcription factor activity; F:ATP binding; C:chloroplast stroma	-
n	f1567_c0s2	35	iron ascorbate-dependent oxidoreductase	546	20	5.59e-58	0.7085	2	F:oxidoreductase activity; P:oxidation-reduction process	-
	f2962_c0s1	35	polyphenol oxidase	889	20	3.58e-93	0.5905	3	F:oxidoreductase activity; P:transport; P:metabolic process	-
	f3319_c0s2	35	tpa: cystatin	713	20	3.94e-13	0.59	4	F:peptidase inhibitor activity; F:cysteine-type endopeptidase inhibitor activity; P:negative regulation of peptidase activity; C:cytoplasmic membrane-bounded vesicle	0
	f7106_c0s1	35	partial	642	20	9.54e-135	0.8265	4	P:oxylipin biosynthetic process; F:iron ion binding; F:lipoxygenase activity; P:oxidation-reduction process	EC:1.13.11.12
	f9492_c0s1	35	lipoxygenase expressed	2005	20	0	0.716	7	C:cytoplasm; P:fatty acid biosynthetic process; P:response to wounding; F:iron ion binding; P:response to other organism; F:lipoxygenase activity; P:electron transport chain	EC:1.13.11.12
	f9558_c0s1	35	---NA---	610	0	0	0	0	-	0
c	f20332_c0s2	36	amino acid binding	818	20	3.81e-117	0.8295	2	F:amino acid binding; P:metabolic process	-
c	f8594_c0s2	36	predicted protein	1029	20	7.14e-71	0.689	1	C:plastid	-
	f11442_c0s2	36	---NA---	1618	0	0	0	0	-	0
	f11763_c0s1	36	3 -n-debenzoyl-2 -deoxytaxol n-benzoyltransferase-like	2294	2	5.82e-07	0.81	0	-	0
	f17093_c0s3	36	dna (cytosine-5)-methyltransferase 3-like	2157	20	0	0.8325	10	P:chromatin modification; P:regulation of transcription, DNA-dependent; P:chromatin assembly or disassembly; C:plastid; F:DNA binding; C:chromatin; P:C-5 methylation of cytosine; F:DNA (cytosine-5-)-methyltransferase activity; F:chromatin binding; C:nucleus	EC:2.1.1.37
	f17760_c0s2	36	monoglyceride lipase-like	1109	20	0	0.862	2	F:hydrolase activity; C:plastid	-
	f23758_c0s5	36	pleiotropic drug resistance protein 12-like	2050	20	0	0.924	4	F:ATPase activity; P:ATP catabolic process; F:ATP binding; C:membrane	EC:3.6.1.3
	f24589_c0s1	36	nucleotide-sugar transporter sugar porter	744	20	4.09e-53	0.8145	5	C:Golgi membrane; P:nucleotide-sugar transport; F:nucleotide-sugar transmembrane transporter activity; F:sugar:hydrogen symporter activity; C:integral to membrane	-
	f31462_c0s2	36	---NA---	404	0	0	0	0	-	0
	f3787_c0s4	36	eukaryotic translation initiation factor 3 subunit e-like	1666	20	0	0.854	10	F:translation initiation factor activity; P:translational initiation; P:response to salt stress; P:photomorphogenesis; P:flower development; P:DNA-dependent transcription, initiation; C:signalosome; C:eukaryotic translation initiation factor 3 complex; F:protein binding; C:plasma membrane	-
	f40517_c0s1	36	transposon mutator sub-class	878	20	9.83e-32	0.6265	3	C:mitochondrion; C:membrane; C:cytoplasmic membrane-bounded vesicle	0
	f9044_c0s2	36	wd repeat-containing protein 44-like	1941	20	5.08e-178	0.795	1	C:plastid	-
	f9747_c0s4	36	Os02g0629000	802	20	4.9e-36	0.597	5	C:mitochondrion; F:molecular_function; P:biological_process; F:protein binding; C:cellular_component	0
c	f17304_c0s2	37	dead-box atp-dependent rna helicase 17-like	1864	20	0	0.815	3	F:nucleic acid binding; F:ATP binding; F:ATP-dependent helicase activity	-
c	f20881_c0s4	37	---NA---	878	0	0	0	0	-	0
c	f29860_c0s1	37	nbs-lrr class rga	1082	20	2.61e-114	0.672	3	P:defense response; P:apoptotic process; F:ATP binding	0
n	f15581_c0s5	37	---NA---	1392	0	0	0	0	-	0
	f11446_c0s4	37	---NA---	372	0	0	0	0	-	0
	f12223_c0s1	37	lycopene beta epsilon cyclase protein	1832	20	0	0.795	3	P:carotenoid biosynthetic process; F:oxidoreductase activity, acting on paired donors, with incorporation or reduction of molecular oxygen; C:chloroplast	-
	f13432_c0s1	37	prolyl 4-hydroxylase subunit alpha-1	1070	20	7.57e-178	0.8345	6	P:peptidyl-proline hydroxylation to 4-hydroxy-L-proline; F:L-ascorbic acid binding; F:iron ion binding; F:procollagen-proline 4-dioxygenase activity; C:mitochondrion; P:oxidation-reduction process	EC:1.14.11.2
	f15368_c0s2	37	duf231 domain containing family protein	1843	20	0	0.8535	1	C:cytoplasmic membrane-bounded vesicle	-
	f15704_c0s1	37	ring zinc finger domain superfamily protein	1942	20	0	0.6815	1	C:plastid	-
	f21052_c0s4	37	---NA---	523	0	0	0	0	-	0
	f24892_c0s1	37	---NA---	2411	0	0	0	0	-	0
	f25298_c0s4	37	asparaginyl-trna cytoplasmic 3	2242	20	1.01e-27	0.7465	2	F:aminoacyl-tRNA ligase activity; P:tRNA aminoacylation for protein translation	-
	f27379_c0s2	37	---NA---	1010	0	0	0	0	-	0
	f29481_c0s3	37	---NA---	924	0	0	0	0	-	0
	f4105_c0s13	37	p450	1870	20	0	0.7385	2	F:oxidoreductase activity; F:iron ion binding	-
	f4105_c0s17	37	p450	1870	20	4.78e-144	0.7345	3	C:membrane; F:oxidoreductase activity; F:iron ion binding	-
	f4105_c0s7	37	p450	1869	20	7.47e-155	0.731	2	F:oxidoreductase activity; F:iron ion binding	-
	f4265_c0s1	37	vesicle-associated protein 2-2-like	1888	20	4.62e-171	0.7235	1	F:structural molecule activity	-
	f9056_c0s2	37	yth domain family protein	1298	20	0	0.768	8	P:DNA methylation; F:RNA binding; P:RNA-dependent DNA replication; F:RNA-directed DNA polymerase activity; F:DNA binding; F:molecular_function; P:biological_process; C:cellular_component	0
c	f13733_c0s1	38	root peroxidase	399	20	7.56e-63	0.9065	5	P:hydrogen peroxide catabolic process; F:heme binding; F:peroxidase activity; C:extracellular region; P:oxidation-reduction process	EC:1.11.1.7
c	f16559_c0s1	38	calmodulin-like protein 6-like	848	20	2.59e-58	0.673	4	P:hyperosmotic salinity response; F:calcium ion binding; C:cytosol; P:response to red light	-
c	f16723_c0s1	38	predicted protein	612	7	1.3e-32	0.7586	0	-	0
c	f17738_c0s1	38	---NA---	426	0	0	0	0	-	0
c	f18786_c0s2	38	o-methyltransferase zrp4	532	20	6.83e-92	0.7535	1	F:methyltransferase activity	EC:2.1.1.0
c	f19400_c0s1	38	---NA---	279	0	0	0	0	-	0
c	f21062_c0s1	38	---NA---	308	0	0	0	0	-	0
c	f23585_c0s1	38	---NA---	1007	0	0	0	0	-	0
c	f3684_c0s1	38	---NA---	135	0	0	0	0	-	0
c	f4867_c0s1	38	---NA---	239	0	0	0	0	-	0
c	f5409_c0s1	38	---NA---	764	0	0	0	0	-	0
c	f5409_c0s2	38	---NA---	706	0	0	0	0	-	0
c	f9787_c0s4	38	---NA---	695	0	0	0	0	-	0
	f10506_c0s1	38	PREDICTED: uncharacterized protein LOC100833395	379	1	2.34e-16	0.7	0	-	0
	f10732_c0s1	38	---NA---	203	0	0	0	0	-	0
	f12018_c0s1	38	subtilisin-chymotrypsin inhibitor 2	394	20	3.39e-26	0.7485	3	F:serine-type endopeptidase inhibitor activity; P:response to wounding; F:peptidase activity	-
	f15349_c0s1	38	---NA---	489	0	0	0	0	-	0
	f16302_c0s1	38	pathogenesis-related protein 10	788	20	2.15e-50	0.6525	1	P:response to stimulus	-
	f21254_c0s1	38	secologanin synthase-like	1130	20	0	0.863	5	F:heme binding; P:electron transport chain; F:monooxygenase activity; C:mitochondrion; F:electron carrier activity	-
	f28640_c0s1	38	flavonol 4-sulfotransferase	888	20	2.4e-134	0.746	2	C:mitochondrion; F:sulfotransferase activity	EC:2.8.2.0
	f4146_c0s12	38	---NA---	178	0	0	0	0	-	0
	f4146_c0s9	38	PREDICTED: uncharacterized protein LOC100833395	159	3	1.3e-09	0.76	0	-	0
	f4687_c0s2	38	---NA---	147	0	0	0	0	-	0
	f4687_c0s3	38	---NA---	676	0	0	0	0	-	0
	f7798_c0s2	38	---NA---	316	0	0	0	0	-	0
	f7798_c0s3	38	---NA---	232	0	0	0	0	-	0
	f7842_c0s2	38	pentatricopeptide repeat-containing protein chloroplastic-like	899	20	9.36e-100	0.7975	1	F:binding	-
	f8412_c0s1	38	heat shock protein	229	7	1.11e-14	0.9329	0	-	0
	f9167_c0s1	38	PREDICTED: uncharacterized protein LOC100835090	518	4	6.5e-10	0.7775	1	C:plastid	0
	f9869_c0s2	38	ferric reductase-like transmembrane component	360	12	1.4e-16	0.8833	8	P:oxidation-reduction process; F:oxidoreductase activity; F:electron carrier activity; C:integral to membrane; C:membrane; F:iron ion binding; F:flavin adenine dinucleotide binding; F:ferric-chelate reductase activity	0
c	f11511_c0s2	39	PREDICTED: uncharacterized protein LOC100844407	1092	20	2.03e-112	0.808	1	C:plastid	-
c	f1181_c0s2	39	---NA---	262	0	0	0	0	-	0
c	f1181_c0s5	39	PREDICTED: uncharacterized protein LOC100829450	216	2	6.3e-15	0.83	0	-	0
c	f12226_c0s2	39	---NA---	1387	0	0	0	0	-	0
c	f15701_c0s1	39	Os01g0922700	374	1	2.37e-15	0.7	0	-	0
c	f1645_c0s1	39	basic helix-loop-helix protein	136	2	3.78e-11	0.805	3	F:transcription regulator activity; C:nucleus; F:DNA binding	0
c	f20388_c0s1	39	---NA---	1014	0	0	0	0	-	0
c	f2436_c0s3	39	---NA---	364	0	0	0	0	-	0
c	f2436_c0s4	39	transcription factor org2-like	358	20	4.31e-34	0.7405	1	C:nucleus	-
c	f3474_c0s1	39	PREDICTED: uncharacterized protein LOC100823495	288	20	1.59e-51	0.901	0	-	0
c	f3474_c0s7	39	---NA---	391	0	0	0	0	-	0
c	f3690_c0s1	39	iaa31 - auxin-responsive aux iaa family member	534	20	1.32e-15	0.9645	4	F:protein dimerization activity; P:auxin mediated signaling pathway; C:nucleus; P:regulation of transcription, DNA-dependent	-
c	f472_c0s1	39	---NA---	404	0	0	0	0	-	0
c	f472_c0s3	39	---NA---	405	0	0	0	0	-	0
c	f5531_c0s1	39	transcription factor org2-like	136	13	5.76e-18	0.8108	1	C:nucleus	-
c	f6277_c0s1	39	lipid binding protein	745	20	4.89e-47	0.859	3	P:lipid transport; C:cytoplasmic membrane-bounded vesicle; F:peptidase activity	-
c	f6864_c0s2	39	subtilisin-like serine protease	1381	20	0	0.761	3	F:serine-type endopeptidase activity; C:cytoplasmic membrane-bounded vesicle; P:proteolysis	EC:3.4.21.0
c	f6945_c0s2	39	---NA---	342	0	0	0	0	-	0
n	f29373_c0s1	39	predicted protein	780	6	2.34e-56	0.6367	0	-	0
n	f32032_c0s1	39	retrotransposon unclassified	846	16	1e-14	0.4988	5	F:metal ion binding; F:nucleic acid binding; F:zinc ion binding; C:mitochondrion; C:plastid	0
	f11669_c0s6	39	protein phosphatase 2c family protein	1602	20	0	0.771	2	P:metabolic process; F:catalytic activity	-
	f12314_c0s1	39	chalcone synthase	1693	20	0	0.972	3	; F:naringenin-chalcone synthase activity; P:flavonoid biosynthetic process	EC:2.3.1.74
	f15235_c0s2	39	---NA---	2244	0	0	0	0	-	0
	f16219_c0s1	39	---NA---	967	0	0	0	0	-	0
	f16605_c0s1	39	protein tas-like	784	20	5.25e-98	0.831	3	F:alditol:NADP+ 1-oxidoreductase activity; P:oxidation-reduction process; C:plastid	EC:1.1.1.21
	f18880_c0s1	39	ethylene insensitive 3-like 3	2088	20	0	0.6935	4	F:sequence-specific DNA binding transcription factor activity; C:nucleus; F:transcription regulator activity; P:transcription, DNA-dependent	-
	f19274_c0s1	39	atpase 3	856	20	4.23e-67	0.757	3	F:ATP binding; C:mitochondrion; C:plastid	-
	f19805_c0s1	39	trna (guanine-n -)-methyltransferase-like	1173	20	0	0.8235	3	P:tRNA modification; F:tRNA (guanine-N7-)-methyltransferase activity; C:mitochondrion	EC:2.1.1.33
	f2064_c0s2	39	xyloglucan endotransglycosylase	424	20	5.27e-16	0.8845	4	P:cellular glucan metabolic process; C:apoplast; C:cell wall; F:xyloglucan:xyloglucosyl transferase activity	EC:2.4.1.207
	f2462_c0s1	39	---NA---	205	0	0	0	0	-	0
	f2483_c0s2	39	---NA---	229	0	0	0	0	-	0
	f2758_c0s1	39	transcription factor org2-like	164	13	2.69e-23	0.8046	3	C:nucleus; F:transcription regulator activity; F:DNA binding	-
	f4046_c0s2	39	amelogenin precursor like protein	1085	20	3.15e-114	0.685	2	C:nucleus; F:transcription regulator activity	-
	f7185_c0s1	39	basic helix-loop-helix protein	204	2	2.06e-12	0.61	3	F:transcription regulator activity; C:nucleus; F:DNA binding	0
	f9016_c0s1	39	---NA---	260	0	0	0	0	-	0
	f9185_c0s4	39	photosystem ii reaction center psb28 chloroplastic-like	436	20	5.76e-60	0.935	3	C:oxygen evolving complex; C:plastid; P:photosynthesis	-
c	f14995_c0s1	40	pentatricopeptide repeat-containing protein	2091	20	0	0.7935	2	F:binding; C:plastid	-
c	f14995_c0s2	40	pentatricopeptide repeat-containing protein	2105	20	0	0.7935	2	F:binding; C:plastid	-
c	f6039_c0s1	40	---NA---	215	0	0	0	0	-	0
c	f6442_c0s1	40	phenylalanine ammonia-lyase	392	20	7.86e-40	0.8585	7	P:biosynthetic process; C:cytoplasm; P:phenylpropanoid metabolic process; F:catalytic activity; F:lyase activity; F:ammonia-lyase activity; P:L-phenylalanine catabolic process	0
c	f8769_c0s3	40	wrky transcription factor	1380	20	3.38e-108	0.6685	3	F:sequence-specific DNA binding; F:sequence-specific DNA binding transcription factor activity; P:transcription, DNA-dependent	-
c	f9280_c0s1	40	---NA---	538	0	0	0	0	-	0
c	f9283_c0s2	40	---NA---	408	0	0	0	0	-	0
	f11587_c0s1	40	uncharacterized mitochondrial carrier -like	1280	20	2.88e-128	0.929	4	C:mitochondrial inner membrane; C:integral to membrane; F:binding; P:transmembrane transport	-
	f12679_c0s3	40	---NA---	608	0	0	0	0	-	0
	f13520_c0s2	40	sc3 protein	737	20	1.18e-121	0.9005	2	P:protein transport; C:integral to membrane	-
	f17169_c0s1	40	nad-dependent deacetylase sirtuin-6-like	1367	20	0	0.8155	6	P:protein deacetylation; F:zinc ion binding; F:hydrolase activity, acting on carbon-nitrogen (but not peptide) bonds, in linear amides; F:NAD+ binding; P:chromatin silencing; C:cytoplasm	EC:3.5.1.0
	f1724_c0s1	40	stress responsive a b barrel domain family protein	748	20	8.62e-57	0.7615	1	C:cytoplasmic membrane-bounded vesicle	-
	f17391_c0s2	40	latex-abundant protein	1127	20	1.44e-172	0.8025	2	F:cysteine-type endopeptidase activity; P:proteolysis	EC:3.4.22.0
	f17425_c0s1	40	peroxidase 73	1268	20	4.93e-151	0.7595	5	P:response to oxidative stress; C:cytoplasmic membrane-bounded vesicle; F:heme binding; F:peroxidase activity; P:oxidation-reduction process	EC:1.11.1.7
	f17606_c0s2	40	sec14 cytosolic factor-like	819	20	2.2e-137	0.9255	3	C:intracellular; P:transport; F:transporter activity	-
	f19259_c0s1	40	myb family transcription factor apl-like	984	20	6.2e-80	0.6135	1	C:intracellular membrane-bounded organelle	-
	f19679_c0s1	40	PREDICTED: uncharacterized protein LOC100835351	399	3	4.2e-14	0.6633	0	-	0
	f19770_c0s1	40	PREDICTED: uncharacterized protein LOC100821305	962	20	7.23e-37	0.6835	2	C:mitochondrion; C:plastid	-
	f19919_c0s2	40	u-box domain-containing protein 33-like	1189	20	1.25e-128	0.5825	1	F:kinase activity	-
	f20463_c0s4	40	plastidic general dicarboxylate transporter	842	20	8.14e-101	0.9375	7	F:oxoglutarate:malate antiporter activity; P:response to nematode; C:chloroplast envelope; P:transmembrane transport; P:malate transport; C:membrane; P:sodium ion transport	-
	f23130_c0s2	40	ubiquitin-activating enzyme e1 expressed	1406	20	0	0.882	5	F:ligase activity; F:small protein activating enzyme activity; P:cellular protein modification process; F:ATP binding; C:mitochondrion	-
	f23496_c0s2	40	uncharacterized loc101205186	1258	20	7.67e-102	0.8075	1	C:mitochondrion	-
	f28141_c0s2	40	predicted protein	802	11	4.27e-58	0.6691	0	-	0
	f29591_c0s2	40	---NA---	604	0	0	0	0	-	0
	f44230_c0s1	40	iq calmodulin-binding motif family protein	1068	19	3.39e-60	0.6805	1	C:mitochondrion	-
	f5396_c0s2	40	probable rhamnose biosynthetic enzyme 1-like	1363	20	0	0.9305	11	C:soluble fraction; P:dTDP-rhamnose biosynthetic process; F:UDP-4-keto-6-deoxy-glucose-3,5-epimerase activity; C:plasma membrane; F:UDP-4-keto-rhamnose-4-keto-reductase activity; F:dTDP-4-dehydrorhamnose 3,5-epimerase activity; P:extracellular polysaccharide biosynthetic process; P:UDP-rhamnose biosynthetic process; F:coenzyme binding; C:plastid; F:dTDP-4-dehydrorhamnose reductase activity	EC:5.1.3.13; EC:1.1.1.133
	f55505_c0s1	40	---NA---	396	0	0	0	0	-	0
	f6314_c0s2	40	uncharacterized membrane protein at1g16860-like	1743	20	0	0.8715	0	-	0
	f6984_c0s2	40	hydroxycinnamoyl-coenzyme a shikimate quinate hydroxycinnamoyltransferase	1534	20	0	0.641	1	F:transferase activity, transferring acyl groups other than amino-acyl groups	EC:2.3.1.0
	f7490_c0s3	40	ettin-like auxin response factor	920	20	0	0.8375	4	P:response to hormone stimulus; F:DNA binding; C:nucleus; P:regulation of transcription, DNA-dependent	-
	f8414_c0s2	40	rna polymerase ii c-terminal domain phosphatase-like 2-like	718	20	8.09e-152	0.868	8	P:dephosphorylation; C:intracellular; F:double-stranded RNA binding; P:response to osmotic stress; P:developmental growth; F:phosphoserine phosphatase activity; P:positive regulation of transcription, DNA-dependent; P:auxin mediated signaling pathway	EC:3.1.3.3
	f9846_c0s2	40	uncharacterized membrane protein at1g16860-like	1332	20	1.18e-172	0.829	0	-	0
c	f11638_c0s1	41	---NA---	216	0	0	0	0	-	0
c	f12695_c0s1	41	chaperone protein dnaj 11	384	3	8.28e-10	0.68	3	F:unfolded protein binding; P:protein folding; F:heat shock protein binding	0
c	f13677_c0s1	41	uncharacterized loc101204315	1132	20	3.06e-175	0.675	1	F:hydrolase activity	-
c	f15251_c0s1	41	---NA---	242	0	0	0	0	-	0
c	f17073_c0s1	41	bhlh transcription factor	1326	20	7.77e-155	0.7195	1	C:nucleus	-
c	f2494_c0s1	41	maize proteinase inhibitor	547	20	4.15e-25	0.774	2	F:serine-type endopeptidase inhibitor activity; P:response to wounding	-
c	f27631_c0s1	41	l-type lectin-domain containing receptor kinase -like	1619	20	2.21e-83	0.6065	1	C:cytoplasmic membrane-bounded vesicle	-
c	f31745_c0s1	41	leucine rich repeat family expressed	1264	20	3.25e-135	0.6145	1	C:cytoplasmic membrane-bounded vesicle	-
c	f35738_c0s1	41	lrr receptor-like serine threonine-protein kinase gso1-like	734	20	4.53e-76	0.695	1	C:cytoplasmic membrane-bounded vesicle	-
c	f4541_c0s1	41	---NA---	112	0	0	0	0	-	0
c	f4907_c0s1	41	---NA---	144	0	0	0	0	-	0
c	f4939_c0s1	41	---NA---	208	0	0	0	0	-	0
c	f5056_c0s2	41	---NA---	557	0	0	0	0	-	0
c	f6722_c0s2	41	---NA---	199	0	0	0	0	-	0
c	f7022_c0s1	41	---NA---	187	0	0	0	0	-	0
c	f7022_c0s3	41	---NA---	188	0	0	0	0	-	0
c	f7126_c0s1	41	subtilisin-chymotrypsin inhibitor ci-1b	495	20	7.46e-26	0.78	2	F:serine-type endopeptidase inhibitor activity; P:response to wounding	-
c	f7382_c0s2	41	---NA---	195	0	0	0	0	-	0
c	f9024_c0s1	41	---NA---	332	0	0	0	0	-	0
	f11726_c0s4	41	---NA---	450	0	0	0	0	-	0
	f11800_c0s1	41	terpene synthase 7	2081	20	0	0.748	3	P:metabolic process; F:lyase activity; F:magnesium ion binding	-
	f13864_c0s1	41	---NA---	395	0	0	0	0	-	0
	f14149_c0s1	41	---NA---	266	0	0	0	0	-	0
	f15223_c0s1	41	---NA---	358	0	0	0	0	-	0
	f15857_c0s2	41	choline kinase	568	20	1.28e-60	0.7915	4	P:transcription, DNA-dependent; F:phosphotransferase activity, alcohol group as acceptor; F:kinase activity; P:phosphorylation	EC:2.7.1.0
	f1589_c0s2	41	---NA---	232	0	0	0	0	-	0
	f1610_c0s2	41	alpha-glucosidase	1215	20	0	0.8625	4	P:carbohydrate metabolic process; C:cytoplasmic membrane-bounded vesicle; F:maltose alpha-glucosidase activity; F:carbohydrate binding	EC:3.2.1.20
	f17046_c0s1	41	chitin elicitor-binding	418	12	6.82e-15	0.64	2	P:cell wall macromolecule catabolic process; C:cytoplasmic membrane-bounded vesicle	0
	f17172_c0s1	41	---NA---	335	0	0	0	0	-	0
	f18389_c0s1	41	---NA---	310	0	0	0	0	-	0
	f18547_c0s1	41	---NA---	264	0	0	0	0	-	0
	f1885_c0s6	41	---NA---	244	0	0	0	0	-	0
	f18937_c0s1	41	cytochrome p450	738	20	1.81e-88	0.717	4	F:monooxygenase activity; F:iron ion binding; C:endoplasmic reticulum; C:membrane part	-
	f2037_c0s1	41	s-norcoclaurine synthase-like	782	20	4.47e-54	0.712	1	P:response to stimulus	-
	f22463_c0s1	41	cytochrome p450	390	20	2.66e-44	0.6885	5	F:monooxygenase activity; F:iron ion binding; C:endoplasmic reticulum; C:membrane part; P:electron transport chain	-
	f23080_c0s1	41	pr17c precursor	535	20	3.33e-55	0.6645	1	C:cytoplasmic membrane-bounded vesicle	-
	f24036_c0s1	41	cytochrome p450	671	20	2.41e-67	0.7765	6	F:electron carrier activity; F:monooxygenase activity; F:heme binding; C:endoplasmic reticulum; C:membrane part; P:oxidation-reduction process	-
	f24566_c0s1	41	protein	1146	20	4.5e-163	0.7845	3	P:cellular metabolic process; F:coenzyme binding; F:catalytic activity	-
	f24959_c0s1	41	low quality protein: -beta-macrocarpene synthase-like	580	20	5.01e-49	0.766	4	P:metabolic process; C:mitochondrion; F:lyase activity; F:magnesium ion binding	-
	f25501_c0s1	41	soluble acid invertase	505	20	1.02e-115	0.8795	3	F:transferase activity; F:sucrose alpha-glucosidase activity; P:carbohydrate metabolic process	EC:3.2.1.26; EC:3.2.1.48
	f30492_c0s1	41	soluble starch synthase ii-2	1267	20	0	0.848	4	P:glycogen biosynthetic process; F:starch synthase activity; C:plastid; C:mitochondrion	EC:2.4.1.21
	f31226_c0s1	41	dirigent-like protein	507	12	2.56e-15	0.8508	1	C:cytoplasmic membrane-bounded vesicle	-
	f4105_c0s1	41	p450	1848	20	3.01e-156	0.745	2	F:oxidoreductase activity; F:iron ion binding	-
	f4698_c0s1	41	---NA---	212	0	0	0	0	-	0
	f4936_c0s1	41	---NA---	314	0	0	0	0	-	0
	f6057_c0s1	41	---NA---	862	0	0	0	0	-	0
	f6887_c0s1	41	---NA---	455	0	0	0	0	-	0
	f7333_c0s1	41	---NA---	135	0	0	0	0	-	0
	f9869_c0s1	41	ferric reductase-like transmembrane component	306	12	8.14e-17	0.8833	8	P:oxidation-reduction process; F:oxidoreductase activity; F:electron carrier activity; C:integral to membrane; C:membrane; F:iron ion binding; F:flavin adenine dinucleotide binding; F:ferric-chelate reductase activity	0
c	f11433_c0s2	42	transcription factor myc4	1128	20	3.84e-82	0.6675	5	F:transcription regulator activity; F:DNA binding; P:response to chitin; C:nucleus; P:regulation of transcription, DNA-dependent	-
c	f1215_c0s2	42	PREDICTED: uncharacterized protein LOC100838363	1768	20	3e-62	0.4175	2	C:mitochondrion; C:plastid	0
c	f3995_c0s3	42	ccr4-not transcription complex subunit 1-like	7585	20	0	0.728	1	C:membrane	-
c	f82_c2s2	42	probable serine incorporator-like	1383	20	0	0.8235	1	C:membrane	-
	f10579_c0s3	42	---NA---	2644	0	0	0	0	-	0
	f10673_c0s1	42	vacuolar fusion protein ccz1 homolog	2068	20	0	0.8055	3	F:molecular_function; P:biological_process; C:cellular_component	0
	f10852_c0s2	42	---NA---	551	0	0	0	0	-	0
	f12154_c0s1	42	PREDICTED: uncharacterized protein LOC100835849	1606	12	6.12e-156	0.5717	0	-	0
	f12281_c0s4	42	---NA---	402	0	0	0	0	-	0
	f15464_c0s4	42	mitochondrial protoporphyrinogen oxidase	1533	20	0	0.833	8	P:heme biosynthetic process; F:binding; P:oxidation-reduction process; C:mitochondrial inner membrane; F:oxygen-dependent protoporphyrinogen oxidase activity; P:chlorophyll biosynthetic process; C:chloroplast inner membrane; P:embryo development ending in seed dormancy	EC:1.3.3.4
	f16977_c0s1	42	cchc-type zinc knuckle protein	1408	20	4.55e-104	0.6975	3	F:nucleic acid binding; C:mitochondrion; F:zinc ion binding	-
	f17072_c0s2	42	low quality protein: midasin-like	4864	20	0	0.542	1	C:intracellular	-
	f18129_c0s1	42	methionine adenosyltransferase 2 subunit beta-like	1101	20	1.4e-177	0.869	6	C:endomembrane system; P:extracellular polysaccharide biosynthetic process; F:dTDP-4-dehydrorhamnose reductase activity; F:isomerase activity; F:binding; P:oxidation-reduction process	EC:1.1.1.133
	f18388_c0s2	42	alpha beta-hydrolases-like protein	3907	20	0	0.6055	2	C:membrane; C:plastid	-
	f19713_c0s1	42	cytochrome b5	796	20	2.78e-82	0.7185	3	F:protein binding; F:heme binding; C:membrane	-
[truncated: 254 more rows]

## Sheet: Falster enriched meristem
Genotype specificity	Transcript ID	Cluster	Description	Length (bp)	Blast2go hits	E-value	similarity mean	#Gos	GOs	Enzyme codes
c	f236_c1s1	1	lhy protein	3169	20	0	0.8145	2	C:nucleus; F:DNA binding	-
c	f3614_c0s3	1	chitinase	1294	20	4.85e-119	0.7855	4	F:chitinase activity; F:chitin binding; P:cell wall macromolecule catabolic process; P:chitin catabolic process	EC:3.2.1.14
c	f37_c0s1	1	triple gene block protein 1	120	1	1.1e-16	0.95	7	P:spread of virus in host, cell to cell; F:helicase activity; F:ATP binding; F:hydrolase activity; F:nucleotide binding; P:RNA biosynthetic process; P:transport	0
c	f41_c0s1	1	triple gene block protein 1	166	1	1.3e-28	0.96	5	F:helicase activity; P:transport; F:ATP binding; P:spread of virus in host, cell to cell; P:RNA biosynthetic process	-
c	f42_c0s1	1	triple gene block protein 2	229	20	1.3e-46	0.6605	2	C:integral to membrane; C:host cell membrane	-
c	f5912_c0s1	1	---NA---	1200	0	0	0	0	-	0
c	f724_c0s1	1	elicitor-inducible cytochrome p450	1891	20	0	0.858	5	F:heme binding; C:cytoplasmic membrane-bounded vesicle; F:monooxygenase activity; F:electron carrier activity; P:oxidation-reduction process	-
n	f36_c0s1	1	---NA---	116	0	0	0	0	-	0
	f10557_c0s2	1	embryo defective 2016 protein	6982	20	0	0.695	3	F:molecular_function; P:embryo development ending in seed dormancy; C:cellular_component	0
	f1219_c0s1	1	ethylene-responsive element binding protein 2	1290	20	2.22e-68	0.615	3	F:sequence-specific DNA binding transcription factor activity; C:nucleus; P:regulation of transcription, DNA-dependent	-
	f1788_c0s2	1	t-complex protein 11	5244	20	0	0.763	0	-	0
	f4370_c0s1	1	nematode-resistance protein	1793	20	0	0.778	1	F:receptor activity	0
c	f1114_c0s3	2	---NA---	394	0	0	0	0	-	0
c	f1156_c0s1	2	beta- -glucanase	1306	20	2.08e-173	0.868	4	P:carbohydrate metabolic process; P:defense response; F:glucan endo-1,3-beta-D-glucosidase activity; F:cation binding	EC:3.2.1.39
c	f1211_c0s2	2	caffeic acid o-methyltransferase	1447	20	0	0.839	5	P:lignin biosynthetic process; F:protein dimerization activity; P:flavonoid biosynthetic process; P:methylation; F:catechol O-methyltransferase activity	EC:2.1.1.6
c	f1516_c0s1	2	wd40-like beta propeller repeat family expressed	896	20	4.53e-113	0.6965	0	-	0
c	f174_c0s1	2	pathogenesis-related protein 5	994	20	2.16e-80	0.8585	2	P:defense response to fungus; P:killing of cells of other organism	-
c	f2761_c0s1	2	probable o-methyltransferase 2-like	520	20	4.54e-31	0.82	3	F:O-methyltransferase activity; F:protein dimerization activity; P:methylation	-
c	f316_c0s1	2	protein	1536	20	2.38e-157	0.8325	8	F:chitinase activity; P:chitin catabolic process; C:cytoplasmic membrane-bounded vesicle; P:defense response to fungus; P:killing of cells of other organism; F:chitin binding; C:extracellular region; P:cell wall macromolecule catabolic process	EC:3.2.1.14
c	f3399_c0s1	2	bowman-birk type wound-induced protease inhibitor	515	10	1.06e-43	0.802	3	C:extracellular region; F:serine-type endopeptidase inhibitor activity; F:peptidase activity	-
c	f6411_c0s1	2	aldehyde oxidase	4322	20	0	0.8245	6	F:flavin adenine dinucleotide binding; F:aldehyde oxidase activity; F:iron ion binding; F:electron carrier activity; F:2 iron, 2 sulfur cluster binding; P:oxidation-reduction process	EC:1.2.3.1
c	f6752_c0s1	2	o-methyltransferase zrp4	1417	20	0	0.735	1	F:methyltransferase activity	EC:2.1.1.0
c	f691_c0s2	2	nonspecific lipid-transfer protein precursor	634	20	8.56e-27	0.79	6	F:lipid binding; C:cytoplasmic membrane-bounded vesicle; C:cell wall; P:lipid transport; C:extracellular region; P:cellular cell wall organization	-
c	f7289_c0s1	2	beta-glucosidase 44-like	1792	20	0	0.8665	5	P:carbohydrate metabolic process; C:cytoplasmic membrane-bounded vesicle; C:mitochondrion; F:beta-glucosidase activity; F:cation binding	EC:3.2.1.21
c	f7385_c0s1	2	o-methyltransferase family expressed	723	20	1.77e-123	0.769	3	F:O-methyltransferase activity; F:protein dimerization activity; P:methylation	-
c	f78_c0s1	2	pathogenesis-related maize seed protein	838	20	8.73e-77	0.866	3	P:response to biotic stimulus; C:extracellular region; P:defense response	-
c	f8689_c0s2	2	protein kinase receptor type precursor	2837	20	0	0.711	6	F:receptor activity; C:cytoplasmic membrane-bounded vesicle; P:protein phosphorylation; F:ATP binding; F:protein serine/threonine kinase activity; C:mitochondrion	EC:2.7.11.0
c	f9017_c0s1	2	auxin response factor 6-like	2654	20	0	0.8665	5	F:DNA binding; F:protein dimerization activity; P:auxin mediated signaling pathway; C:nucleus; P:regulation of transcription, DNA-dependent	-
c	f91_c0s1	2	ccch-type zinc finger protein c3h69	660	16	1.81e-10	0.6138	3	F:metal ion binding; F:nucleic acid binding; F:zinc ion binding	0
c	f9861_c0s4	2	probable mixed-linked glucan synthase 3-like	1893	20	0	0.8405	4	F:cellulose synthase (UDP-forming) activity; P:cellulose biosynthetic process; C:integral to membrane; P:cellular cell wall organization	EC:2.4.1.12
c	f9938_c0s2	2	aminoacyl-t-rna synthetase	3508	20	0	0.7875	7	C:mitochondrion; P:regulation of embryonic development; P:glycyl-tRNA aminoacylation; F:ATP binding; C:chloroplast stroma; P:embryo development ending in seed dormancy; F:glycine-tRNA ligase activity	EC:6.1.1.14
n	f1202_c0s1	2	replicase-associated protein	6890	20	0	0.6225	3	F:binding; P:RNA metabolic process; F:transferase activity	-
	f1066_c0s1	2	---NA---	300	0	0	0	0	-	0
	f10743_c0s1	2	benzothiadiazole-induced s-adenosyl-l-methionine:salicylic acid carboxyl methyltransferase 1	1389	20	1.4e-147	0.7105	1	F:transferase activity	-
	f1120_c0s1	2	---NA---	163	0	0	0	0	-	0
	f11800_c0s1	2	terpene synthase 7	2081	20	0	0.748	3	P:metabolic process; F:lyase activity; F:magnesium ion binding	-
	f1837_c0s1	2	cytochrome c oxidase subunit iii	804	20	1.16e-152	0.95	4	P:mitochondrial electron transport, cytochrome c to oxygen; C:mitochondrial inner membrane; C:integral to membrane; F:cytochrome-c oxidase activity	EC:1.9.3.1
	f216_c0s1	2	---NA---	113	0	0	0	0	-	0
	f2164_c0s1	2	tropinone reductase 2	1260	20	1.74e-143	0.808	3	P:oxidation-reduction process; F:oxidoreductase activity; F:binding	-
	f23266_c0s1	2	cellulose synthase-like protein slf1	2330	20	0	0.842	5	F:cellulose synthase (UDP-forming) activity; P:cellulose biosynthetic process; C:integral to membrane; P:cellular cell wall organization; C:plastid	EC:2.4.1.12
	f28_c0s1	2	---NA---	380	0	0	0	0	-	0
	f4219_c0s2	2	auxin response factor 1	1635	20	1.86e-141	0.7435	5	F:DNA binding; F:protein dimerization activity; P:auxin mediated signaling pathway; C:nucleus; P:regulation of transcription, DNA-dependent	-
	f4430_c1s1	2	2og-fe oxygenase family expressed	1707	20	0	0.8615	2	P:oxidation-reduction process; F:naringenin 3-dioxygenase activity	EC:1.14.11.9
	f4611_c0s1	2	cytochrome b	1152	20	0	0.9645	8	F:metal ion binding; C:mitochondrial inner membrane; F:oxidoreductase activity; C:respiratory chain; F:electron carrier activity; P:transport; C:integral to membrane; P:respiratory electron transport chain	-
	f51_c0s1	2	carbonic anhydrase	1142	20	8.42e-146	0.897	4	F:zinc ion binding; C:chloroplast stroma; F:carbonate dehydratase activity; P:carbon utilization	EC:4.2.1.1
	f6198_c0s1	2	salicylate o-methyltransferase-like	1463	20	3.76e-160	0.698	2	F:methyltransferase activity; P:methylation	0
	f6699_c0s1	2	chloroplast inner envelope	399	20	5.4e-78	0.8855	3	P:methylation; C:plastid; F:methyltransferase activity	EC:2.1.1.0
	f6781_c0s1	2	nadh dehydrogenase subunit 4	1718	20	1.45e-178	0.9695	5	P:mitochondrial electron transport, NADH to ubiquinone; F:NADH dehydrogenase (ubiquinone) activity; P:transport; C:mitochondrial respiratory chain complex I; C:integral to membrane	EC:1.6.5.3
	f6850_c0s1	2	burp domain-containing protein	1689	20	4.6e-149	0.8205	0	-	0
	f7058_c0s1	2	nadh dehydrogenase subunit 1	1081	20	1.04e-151	0.961	5	F:NADH dehydrogenase (ubiquinone) activity; P:transport; C:mitochondrial respiratory chain complex I; C:integral to membrane; P:electron transport chain	EC:1.6.5.3
	f7717_c0s1	2	bark storage protein a-like	1456	20	0	0.795	2	F:catalytic activity; P:nucleoside metabolic process	-
	f7977_c0s1	2	myelin basic protein	1910	20	2.47e-124	0.8965	16	F:structural constituent of myelin sheath; P:myelination; P:central nervous system development; P:defense response to bacterium; C:transport vesicle; P:immune response; C:compact myelin; P:synaptic transmission; F:protein binding; C:neuronal cell body; P:negative regulation of axonogenesis; F:heparin binding; C:extracellular region; C:internode region of axon; ; C:plasma membrane	-
	f8433_c0s1	2	nadh dehydrogenase subunit 2	1127	20	1.07e-119	0.9675	5	P:mitochondrial electron transport, NADH to ubiquinone; F:NADH dehydrogenase (ubiquinone) activity; P:transport; C:mitochondrial respiratory chain complex I; C:integral to membrane	EC:1.6.5.3
c	f2043_c0s3	3	heat shock cognate 70 kda expressed	384	20	8.19e-19	0.861	1	F:ATP binding	-
c	f9938_c0s1	3	aminoacyl-t-rna synthetase	3520	20	0	0.7845	7	C:mitochondrion; P:regulation of embryonic development; P:glycyl-tRNA aminoacylation; F:ATP binding; C:chloroplast stroma; P:embryo development ending in seed dormancy; F:glycine-tRNA ligase activity	EC:6.1.1.14
	f10795_c0s1	3	aminopeptidase c	2622	20	0	0.854	3	P:proteolysis; C:chloroplast; F:serine-type peptidase activity	-
	f12617_c0s2	3	chloride channel protein clc-d	2675	20	0	0.9035	8	P:transmembrane transport; F:voltage-gated chloride channel activity; P:response to metal ion; P:cellular anion homeostasis; C:integral to membrane; P:chloride transport; C:trans-Golgi network; P:unidimensional cell growth	-
	f1527_c0s2	3	t-complex protein 1 subunit theta-like	1058	20	2.64e-96	0.9355	4	P:protein folding; C:cytoplasm; F:unfolded protein binding; F:ATP binding	-
	f1788_c0s1	3	t-complex protein 11	5242	20	0	0.763	0	-	0
	f2276_c0s10	3	glycogen synthase kinase-3 -3	2135	20	0	0.955	4	F:ATP binding; P:protein phosphorylation; F:protein serine/threonine kinase activity; F:tau-protein kinase activity	EC:2.7.11.0; EC:2.7.11.26
	f6422_c1s4	3	predicted protein brachypodium	8462	20	0	0.86	0	0	0
	f7212_c0s2	3	calcium-binding mitochondrial carrier protein s -1-like	1731	20	0	0.906	4	C:mitochondrial inner membrane; P:transmembrane transport; F:calcium ion binding; C:integral to membrane	-
	f8339_c0s1	3	arginine serine-rich-splicing factor rsp31-like	2252	20	7.7e-116	0.696	5	F:nucleic acid binding; C:spliceosomal complex; F:protein binding; C:nuclear speck; P:nuclear mRNA splicing, via spliceosome	-
c	f11129_c0s1	4	---NA---	148	0	0	0	0	-	0
c	f11893_c0s5	4	PREDICTED: uncharacterized protein LOC100828235	1650	20	0	0.737	1	C:mitochondrion	-
c	f14971_c0s1	4	---NA---	261	0	0	0	0	-	0
c	f14971_c0s3	4	---NA---	375	0	0	0	0	-	0
c	f15883_c0s1	4	growth-regulating factor 1	1208	20	1.08e-132	0.846	4	F:ATP binding; C:nucleus; F:hydrolase activity, acting on acid anhydrides, in phosphorus-containing anhydrides; C:plastid	EC:3.6.1.0
c	f1649_c0s1	4	heat-shock protein	170	20	1.07e-19	0.8795	1	P:response to stress	-
c	f17016_c0s1	4	isoflavone reductase-like protein	1324	20	3.45e-164	0.82	4	P:oxidation-reduction process; F:pinoresinol reductase activity; F:binding; F:2'-hydroxyisoflavone reductase activity	EC:1.3.1.45
c	f2043_c0s2	4	heat shock protein 70	120	20	1.68e-15	0.911	2	F:ATP binding; P:response to stress	-
c	f2043_c0s9	4	heat shock protein 70	140	20	2.8e-18	0.934	2	F:ATP binding; P:response to stress	-
c	f24990_c0s1	4	leucine rich repeat family protein	3689	20	0	0.694	6	C:cytoplasmic membrane-bounded vesicle; F:protein tyrosine kinase activity; P:protein phosphorylation; F:ATP binding; F:protein serine/threonine kinase activity; C:plastid	EC:2.7.10.0; EC:2.7.11.0
c	f25182_c0s2	4	s-adenosylmethionine-dependent methyltransferase domain-containing protein	1135	20	1.62e-159	0.828	3	P:7-methylguanosine RNA capping; P:RNA methylation; F:methyltransferase activity	EC:2.1.1.0
c	f2751_c0s2	4	---NA---	227	0	0	0	0	-	0
c	f30874_c0s1	4	protein nedd1-like	2420	20	0	0.754	8	C:CUL4-RING ubiquitin ligase complex; P:embryo sac development; P:pollen development; P:positive regulation of cytokinesis; F:nucleotide binding; C:kinetochore microtubule; P:cell plate assembly; P:regulation of mitotic spindle organization	-
c	f3995_c0s3	4	ccr4-not transcription complex subunit 1-like	7585	20	0	0.728	1	C:membrane	-
c	f455_c0s2	4	cold induced protein partial	637	4	2.79e-13	0.7825	2	P:response to stress; F:RNA binding	-
c	f484_c0s1	4	ice recrystalization inhibition protein	1194	20	4.42e-163	0.827	0	-	0
c	f6446_c0s5	4	---NA---	1463	0	0	0	0	-	0
c	f7222_c0s4	4	disease resistance protein at3g14460-like	954	20	1.42e-23	0.7025	1	C:mitochondrion	-
c	f7314_c0s2	4	zinc c3hc4 type family protein	1362	20	0	0.8865	3	F:zinc ion binding; F:nucleic acid binding; C:membrane	-
c	f7912_c0s2	4	tpa: gid1-like gibberellin receptor	1343	20	3.84e-96	0.9075	5	P:response to gibberellin stimulus; P:metabolic process; F:hydrolase activity; F:receptor activity; C:nucleus	-
c	f7998_c0s1	4	PREDICTED: uncharacterized protein LOC100826717	1950	20	0	0.816	1	C:plastid	-
c	f8230_c0s1	4	heat-shock protein	150	20	3.25e-15	0.8035	1	P:response to stress	-
c	f9901_c0s1	4	nodule-specific protein	734	20	5.05e-139	0.8945	3	C:membrane; C:cytoplasmic membrane-bounded vesicle; P:transmembrane transport	-
	f10673_c0s1	4	vacuolar fusion protein ccz1 homolog	2068	20	0	0.8055	3	F:molecular_function; P:biological_process; C:cellular_component	0
	f10727_c0s3	4	---NA---	3571	0	0	0	0	-	0
	f10739_c0s3	4	hlh dna-binding domain superfamily protein	2671	20	0	0.729	1	C:nucleus	-
	f10834_c0s4	4	large subunit gtpase 1 homolog	1232	20	0	0.867	2	C:intracellular; F:GTP binding	-
	f11056_c0s1	4	---NA---	2933	0	0	0	0	-	0
	f11257_c0s2	4	s-adenosylmethionine-dependent methyltransferase catalytic	756	20	7.15e-77	0.7985	2	F:methyltransferase activity; P:methylation	EC:2.1.1.0
	f11419_c0s2	4	retrotransposon unclassified	2190	20	2.76e-96	0.557	5	C:mitochondrion; F:nucleic acid binding; F:RNA binding; P:RNA-dependent DNA replication; F:RNA-directed DNA polymerase activity	0
	f11425_c0s2	4	pinus taeda anonymous locus 0_16976_02 genomic sequence	610	20	2.37e-29	0.9335	3	C:membrane; P:fatty acid biosynthetic process; F:transferase activity, transferring acyl groups other than amino-acyl groups	EC:2.3.1.0
	f11603_c0s2	4	rna exonuclease 4-like	1244	20	4.75e-124	0.819	3	F:nucleic acid binding; C:plastid; F:exoribonuclease II activity	EC:3.1.13.1
	f11662_c0s2	4	sac3 ganp family protein	3232	20	0	0.7785	1	C:mitochondrion	-
	f11669_c0s3	4	protein phosphatase 2c family protein	1598	20	0	0.7735	2	P:metabolic process; F:catalytic activity	-
	f11742_c0s3	4	subtilase family protein	642	20	1.31e-129	0.933	8	F:identical protein binding; C:endomembrane system; F:serine-type endopeptidase activity; C:cytoplasmic membrane-bounded vesicle; C:cell wall; P:proteolysis; C:membrane; P:negative regulation of catalytic activity	EC:3.4.21.0
	f11763_c0s3	4	3 -n-debenzoyl-2 -deoxytaxol n-benzoyltransferase-like	2877	2	7.92e-07	0.81	0	-	0
	f11778_c0s5	4	---NA---	2248	0	0	0	0	-	0
	f11939_c0s2	4	aldehyde oxidase	1978	20	0	0.8495	7	F:flavin adenine dinucleotide binding; F:aldehyde oxidase activity; F:iron ion binding; F:electron carrier activity; F:2 iron, 2 sulfur cluster binding; P:oxidation-reduction process; C:plastid	EC:1.2.3.1
	f13166_c0s1	4	rna recognition motif -containing protein	3555	20	1.35e-80	0.813	3	F:zinc ion binding; F:nucleotide binding; F:RNA binding	-
	f13371_c0s5	4	e3 ubiquitin ligase big brother-like	833	20	2.11e-115	0.7075	2	F:zinc ion binding; C:plastid	-
	f14094_c0s6	4	nucleotidyltransferase domain containing expressed	873	20	0	0.8955	1	F:polynucleotide adenylyltransferase activity	EC:2.7.7.19
	f14159_c0s3	4	---NA---	1515	0	0	0	0	-	0
	f14356_c0s2	4	---NA---	215	0	0	0	0	-	0
	f14423_c0s2	4	protein	1651	20	0	0.7955	2	C:membrane; C:mitochondrion	-
	f15539_c0s12	4	dna binding	1394	20	1.92e-82	0.7375	8	C:plastid; F:metal ion binding; P:metabolic process; F:N-acetyltransferase activity; F:zinc ion binding; F:DNA binding; P:regulation of transcription, DNA-dependent; C:nucleus	0
	f15719_c0s4	4	eukaryotic translation initiation factor 4 gamma	2425	20	4.92e-113	0.6685	4	C:eukaryotic translation initiation factor 4F complex; P:spread of virus in host, cell to cell; F:translation initiation factor activity; P:response to virus	-
	f15776_c0s1	4	---NA---	2226	0	0	0	0	-	0
	f15974_c0s1	4	class i glutamine amidotransferase domain-containing protein	1833	20	0	0.8015	1	C:chloroplast	-
	f15980_c0s2	4	cyclin family expressed	1964	20	0	0.697	1	C:nucleus	0
	f16164_c0s2	4	hs26m_orysj ame: full= kda heat shock mitochondrial short= flags: precursor	273	2	3.38e-07	0.58	0	-	0
	f16867_c0s2	4	tpa: cbl-interacting protein kinase family protein	1571	20	0	0.8215	6	F:protein tyrosine kinase activity; P:protein phosphorylation; F:ATP binding; P:signal transduction; F:protein serine/threonine kinase activity; C:plastid	EC:2.7.10.0; EC:2.7.11.0
	f17093_c0s1	4	dna (cytosine-5)-methyltransferase 3-like	2112	20	0	0.833	10	P:chromatin modification; P:regulation of transcription, DNA-dependent; P:chromatin assembly or disassembly; C:plastid; F:DNA binding; C:chromatin; P:C-5 methylation of cytosine; F:DNA (cytosine-5-)-methyltransferase activity; F:chromatin binding; C:nucleus	EC:2.1.1.37
	f19404_c0s2	4	ubiquitin carboxyl-terminal hydrolase 2-like	806	20	9.72e-83	0.767	10	F:metal ion binding; F:hydrolase activity; F:cysteine-type peptidase activity; F:zinc ion binding; F:peptidase activity; F:ubiquitin thiolesterase activity; P:ubiquitin-dependent protein catabolic process; C:proteasome complex; C:chloroplast; F:ubiquitin-specific protease activity	0
	f20234_c0s2	4	mutator transposase	2779	20	0	0.828	2	F:zinc ion binding; F:nucleic acid binding	-
	f2276_c0s1	4	glycogen synthase kinase-3 -3	2141	20	0	0.955	4	F:ATP binding; P:protein phosphorylation; F:protein serine/threonine kinase activity; F:tau-protein kinase activity	EC:2.7.11.0; EC:2.7.11.26
	f2276_c0s12	4	glycogen synthase kinase-3 -3	2138	20	0	0.955	4	F:ATP binding; P:protein phosphorylation; F:protein serine/threonine kinase activity; F:tau-protein kinase activity	EC:2.7.11.0; EC:2.7.11.26
	f2276_c0s5	4	glycogen synthase kinase-3 -3	2132	20	0	0.955	4	F:ATP binding; P:protein phosphorylation; F:protein serine/threonine kinase activity; F:tau-protein kinase activity	EC:2.7.11.0; EC:2.7.11.26
	f23257_c0s3	4	predicted protein	1987	20	0	0.554	1	C:plastid	0
	f26638_c0s5	4	tpa: far1-domain family sequence	1869	20	0	0.7965	5	F:sequence-specific DNA binding transcription factor activity; F:sequence-specific DNA binding; F:zinc ion binding; C:plastid; P:regulation of transcription, DNA-dependent	-
	f29454_c0s2	4	pentatricopeptide repeat-containing	1854	20	0	0.742	2	C:mitochondrion; F:binding	-
	f30055_c0s1	4	dna binding and zinc-finger domain-containing protein	1193	20	0	0.723	1	F:zinc ion binding	-
	f3541_c0s2	4	myb-like protein	842	16	4.01e-42	0.7244	2	C:nucleus; F:DNA binding	0
	f4887_c0s2	4	ankyrin repeat-containing protein at3g12360-like	1622	20	0	0.887	3	P:response to salt stress; C:plastid; C:plasma membrane	-
	f5137_c0s3	4	---NA---	813	0	0	0	0	-	0
	f6047_c0s1	4	triacylglycerol lipase like protein	1807	20	0	0.7385	4	F:triglyceride lipase activity; C:mitochondrion; C:plastid; P:lipid metabolic process	EC:3.1.1.3
	f6067_c0s1	4	nuclear cap-binding protein cbp20	1122	20	1.71e-112	0.934	2	F:nucleic acid binding; F:nucleotide binding	-
	f6383_c0s2	4	uncharacterized gpi-anchored protein at1g61900-like	1817	20	0	0.835	0	-	0
	f6395_c0s1	4	ubiquitin fusion degradation protein 1 homolog	1271	20	0	0.848	2	C:endomembrane system; P:ubiquitin-dependent protein catabolic process	-
	f6540_c0s1	4	g-box binding factor 1	1772	20	2.18e-140	0.6935	3	F:DNA binding; C:nucleus; P:regulation of transcription, DNA-dependent	-
	f6586_c0s1	4	hat family dimerization domain-containing protein	2715	20	5.1e-167	0.564	3	F:nucleic acid binding; F:protein dimerization activity; F:DNA binding	0
	f6697_c0s2	4	probable adp-ribosylation factor gtpase-activating protein agd8-like	1326	20	0	0.808	3	F:ARF GTPase activator activity; P:regulation of ARF GTPase activity; F:zinc ion binding	-
	f7128_c0s2	4	calcium-dependent protein kinase	1786	20	0	0.931	4	P:protein phosphorylation; F:calcium ion binding; F:ATP binding; F:protein serine/threonine kinase activity	EC:2.7.11.0
	f7395_c0s2	4	glutamyl-trna amidotransferase subunit a-like	2249	20	0	0.875	2	F:carbon-nitrogen ligase activity, with glutamine as amido-N-donor; F:amidase activity	EC:6.3.5.0; EC:3.5.1.4
	f8549_c0s1	4	heat shock protein 70 kda	125	20	2e-20	0.985	2	F:ATP binding; P:response to stress	-
	f8633_c0s4	4	golgin candidate 6-like	2720	20	0	0.81	9	C:Golgi membrane; P:vesicle fusion with Golgi apparatus; F:binding; C:Golgi stack; P:post-embryonic development; F:protein transporter activity; C:cytosol; C:mitochondrion; P:protein exit from endoplasmic reticulum	-
	f8747_c0s2	4	transmembrane protein 19-like	1347	20	1.12e-126	0.8245	1	C:integral to membrane	-
	f8906_c0s2	4	protein kinase domain containing expressed	2863	20	0	0.749	2	C:plastid; C:mitochondrion	-
	f9150_c0s2	4	f-box wd-40 repeat-containing protein at5g21040-like	2086	20	0	0.7525	3	C:SCF ubiquitin ligase complex; P:cellular response to phosphate starvation; C:plastid	-
	f9344_c0s1	4	peptidase m28 family protein	2648	20	0	0.8385	3	C:vacuole; F:dipeptidase activity; P:proteolysis	EC:3.4.13.0
	f9462_c0s1	4	nucleic acid binding	1016	20	2.91e-97	0.825	3	F:molecular_function; P:biological_process; C:cellular_component	0
	f9530_c0s2	4	---NA---	1520	0	0	0	0	-	0
	f966_c0s1	4	rossmann-fold nad -binding domain-containing protein	2317	20	0	0.8565	5	C:vacuole; P:metabolic process; F:catalytic activity; F:binding; C:chloroplast	-
	f9699_c0s2	4	tpa: cp protein	987	20	2.1e-112	0.8515	3	P:biological_process; C:cellular_component; F:molecular_function	0
c	f10746_c0s7	5	---NA---	1845	0	0	0	0	-	0
c	f14291_c0s2	5	5 protein	761	5	4.94e-26	0.64	0	-	0
c	f14304_c0s2	5	---NA---	801	0	0	0	0	-	0
c	f14995_c0s5	5	pentatricopeptide repeat-containing protein	2103	20	0	0.7935	2	F:binding; C:plastid	-
c	f17783_c0s7	5	dna binding	1086	19	2.46e-15	0.5458	1	C:membrane	0
c	f189_c1s2	5	cold-responsive protein wcor14	694	15	1.16e-55	0.678	0	-	0
c	f19865_c0s1	5	---NA---	116	0	0	0	0	-	0
c	f20690_c0s2	5	probable receptor-like protein kinase at5g47070-like	841	20	0	0.8545	3	F:ATP binding; P:protein phosphorylation; F:protein serine/threonine kinase activity	EC:2.7.11.0
c	f20798_c0s2	5	---NA---	289	0	0	0	0	-	0
c	f27644_c0s2	5	dnaj domain containing protein	855	20	1.74e-94	0.6235	4	P:protein folding; F:unfolded protein binding; C:mitochondrion; F:heat shock protein binding	-
c	f29128_c0s3	5	---NA---	202	0	0	0	0	-	0
c	f3120_c0s1	5	---NA---	276	0	0	0	0	-	0
c	f39975_c0s2	5	vacuole membrane	1168	6	6.74e-11	0.4833	0	-	0
c	f43194_c0s1	5	---NA---	279	0	0	0	0	-	0
c	f8322_c0s2	5	pumilio homolog chloroplastic-like	1960	20	0	0.758	2	F:mRNA binding; C:cytoplasm	-
c	f8521_c0s2	5	---NA---	610	0	0	0	0	-	0
c	f94182_c0s1	5	---NA---	125	0	0	0	0	-	0
n	f14709_c0s1	5	---NA---	243	0	0	0	0	-	0
n	f82030_c0s1	5	---NA---	267	0	0	0	0	-	0
	f10579_c0s3	5	---NA---	2644	0	0	0	0	-	0
	f11041_c0s4	5	---NA---	841	0	0	0	0	-	0
	f11669_c0s2	5	protein phosphatase 2c family protein	1599	20	0	0.771	2	P:metabolic process; F:catalytic activity	-
	f11918_c0s1	5	---NA---	731	0	0	0	0	-	0
	f12278_c0s1	5	---NA---	510	0	0	0	0	-	0
	f12367_c0s8	5	---NA---	371	0	0	0	0	-	0
	f12602_c0s2	5	---NA---	405	0	0	0	0	-	0
	f14431_c0s2	5	---NA---	954	0	0	0	0	-	0
	f14489_c0s1	5	histone-lysine n-methyltransferase suvr2-like	1141	20	5.57e-147	0.8125	5	P:histone lysine methylation; F:histone-lysine N-methyltransferase activity; C:chromosome; C:nucleus; F:zinc ion binding	EC:2.1.1.43
	f15451_c0s4	5	---NA---	1059	0	0	0	0	-	0
	f15488_c0s4	5	---NA---	1431	0	0	0	0	-	0
	f15719_c0s5	5	eukaryotic translation initiation factor 4 gamma	1550	20	4.35e-115	0.6705	4	C:eukaryotic translation initiation factor 4F complex; P:spread of virus in host, cell to cell; F:translation initiation factor activity; P:response to virus	-
	f1584_c0s2	5	coatomer subunit beta -3	668	20	9.67e-51	0.61	8	C:membrane coat; P:vesicle-mediated transport; F:structural molecule activity; P:intracellular protein transport; F:binding; F:transferase activity; F:myosin heavy chain kinase activity; C:COPI vesicle coat	0
	f16306_c0s1	5	---NA---	286	0	0	0	0	-	0
	f16860_c0s2	5	carbon catabolite repressor protein 4-like 3	930	20	6.09e-62	0.7815	2	F:molecular_function; P:biological_process	0
	f17152_c0s1	5	---NA---	127	0	0	0	0	-	0
	f17263_c0s3	5	---NA---	1041	0	0	0	0	-	0
	f17392_c0s1	5	pentatricopeptide repeat-containing protein	1279	20	4.83e-94	0.6335	3	F:kinase activity; P:cellular metabolic process; C:plastid	-
	f18061_c0s1	5	---NA---	163	0	0	0	0	-	0
	f19009_c0s3	5	---NA---	348	0	0	0	0	-	0
	f20346_c0s3	5	s-ribonuclease binding protein sbp1	551	20	7.82e-82	0.666	1	F:metal ion binding	-
	f20685_c0s2	5	---NA---	269	0	0	0	0	-	0
	f20969_c0s2	5	---NA---	1239	0	0	0	0	-	0
	f21101_c0s5	5	---NA---	644	0	0	0	0	-	0
	f21593_c0s2	5	gcn5-related n-acetyltransferase family-like protein	1355	20	9.09e-95	0.789	3	P:metabolic process; F:N-acetyltransferase activity; C:plastid	-
	f21990_c0s1	5	---NA---	740	0	0	0	0	-	0
	f22294_c0s2	5	transposon en spm sub-class	1965	20	1.21e-45	0.5195	0	-	0
	f22315_c0s2	5	sugar transporter family expressed	626	20	1.15e-53	0.819	5	F:substrate-specific transmembrane transporter activity; C:integral to membrane; C:mitochondrion; C:plastid; P:transmembrane transport	-
	f22469_c0s1	5	---NA---	327	0	0	0	0	-	0
	f23712_c0s2	5	---NA---	397	0	0	0	0	-	0
	f23997_c0s2	5	wpp domain-interacting tail-anchored protein 1-like	1368	20	0	0.669	0	-	0
	f24061_c0s1	5	ternary complex factor mip1	1189	1	3.14e-08	0.82	0	-	0
	f2705_c0s6	5	calcium-dependent protein kinase	1824	20	1.63e-37	0.721	7	C:cytoplasm; F:calmodulin-dependent protein kinase activity; C:plasma membrane; F:calcium ion binding; P:protein phosphorylation; F:ATP binding; C:nucleus	EC:2.7.11.17
	f27162_c0s1	5	tpa: histone-lysine n-methyltransferase family protein	768	7	3.78e-77	0.6414	9	F:transferase activity; P:methylation; F:methyltransferase activity; C:chromosome; C:nucleus; F:zinc ion binding; F:histone-lysine N-methyltransferase activity; P:chromatin modification; P:histone lysine methylation	0
	f27379_c0s1	5	---NA---	1005	0	0	0	0	-	0
	f28141_c0s1	5	predicted protein	793	11	3.87e-58	0.6691	0	-	0
	f28431_c0s1	5	---NA---	261	0	0	0	0	-	0
	f28863_c0s1	5	heat shock protein 17	147	20	6.31e-15	0.97	3	P:protein homooligomerization; C:cytoplasm; P:response to stress	-
	f29784_c0s6	5	retrotransposon unclassified	1580	20	8.95e-49	0.5385	5	C:plastid; C:mitochondrion; F:RNA binding; P:RNA-dependent DNA replication; F:RNA-directed DNA polymerase activity	0
	f30944_c0s2	5	---NA---	812	0	0	0	0	-	0
	f39487_c0s1	5	---NA---	158	0	0	0	0	-	0
	f431_c0s7	5	---NA---	625	0	0	0	0	-	0
	f46181_c0s1	5	---NA---	215	0	0	0	0	-	0
	f49463_c0s2	5	kinesin calponin homology and calcium binding and coiled-coil domain-containing protein	758	20	1.86e-75	0.681	2	C:mitochondrion; C:plastid	-
	f51954_c0s1	5	---NA---	282	0	0	0	0	-	0
	f5483_c0s5	5	predicted protein	1532	20	5.9e-78	0.7025	0	-	0
	f56138_c0s1	5	---NA---	214	0	0	0	0	-	0
	f5733_c0s5	5	general amino acid partial	577	20	1.75e-46	0.882	1	C:integral to membrane	-
	f6094_c0s7	5	protein	894	20	2.25e-24	0.726	3	F:metal ion binding; P:metabolic process; F:oxidoreductase activity	-
	f8156_c0s3	5	---NA---	1123	0	0	0	0	-	0
	f8227_c0s1	5	f-box lrr-repeat protein 14-like	1318	20	0	0.813	0	-	0
	f8789_c0s2	5	Os01g0152500	1821	12	1.15e-16	0.46	1	C:plastid	0
	f9060_c0s2	5	protein	1779	20	0	0.8395	3	C:membrane; C:plastid; F:peptidase activity	-
	f9355_c0s4	5	l-ala-d l-glu epimerase-like	1171	20	2.24e-116	0.877	3	P:metabolic process; F:muconate cycloisomerase activity; C:chloroplast	EC:5.5.1.1
	f9550_c0s5	5	pentatricopeptide repeat-containing protein at1g31920-like	1277	20	0	0.7205	1	F:binding	-
c	f10339_c0s3	6	thioesterase family protein	684	20	2.07e-77	0.6965	1	C:peroxisome	-
c	f11471_c0s1	6	lysine-specific demethylase ref6-like	3332	20	0	0.6365	8	P:negative regulation of histone acetylation; P:response to brassinosteroid stimulus; P:vegetative to reproductive phase transition of meristem; P:histone H3-K9 demethylation; F:protein binding; P:leaf development; P:unidimensional cell growth; C:nucleus	-
c	f11583_c0s4	6	mate efflux family protein	1423	20	0	0.7785	4	P:drug transmembrane transport; C:membrane; F:antiporter activity; F:drug transmembrane transporter activity	-
c	f12214_c0s1	6	---NA---	117	0	0	0	0	-	0
c	f12226_c0s1	6	---NA---	1392	0	0	0	0	-	0
c	f12232_c0s1	6	regulator of chromosome expressed	2176	20	0	0.8935	1	F:Ran GTPase binding	-
c	f14509_c0s6	6	protein	1200	20	1.71e-164	0.694	2	F:oxidoreductase activity; P:metabolic process	-
c	f14543_c0s1	6	manganese-dependent adp-ribose cdp-alcohol diphosphatase-like	1224	20	0	0.814	1	F:hydrolase activity	-
c	f14971_c0s5	6	---NA---	133	0	0	0	0	-	0
c	f14995_c0s1	6	pentatricopeptide repeat-containing protein	2091	20	0	0.7935	2	F:binding; C:plastid	-
c	f14995_c0s4	6	pentatricopeptide repeat-containing protein	2089	20	0	0.7935	2	F:binding; C:plastid	-
c	f16730_c0s2	6	histidine kinase- dna gyrase b- and hsp90-like atpase family protein	511	20	1.05e-89	0.7045	9	F:ATP binding; C:cytoplasmic membrane-bounded vesicle; P:stem cell maintenance; P:leaf vascular tissue pattern formation; P:auxin polar transport; P:cell fate specification; P:root development; P:embryo development; C:nucleus	0
c	f17875_c0s2	6	sterile alpha motif domain-containing protein	1380	16	1.19e-74	0.6231	3	F:molecular_function; P:biological_process; C:cellular_component	0
c	f18364_c0s2	6	heat shock factor protein 7	250	19	3.87e-14	0.7695	7	P:regulation of transcription, DNA-dependent; P:response to stress; P:transcription, DNA-dependent; F:sequence-specific DNA binding; C:nucleus; F:sequence-specific DNA binding transcription factor activity; F:DNA binding	0
c	f18460_c0s3	6	tpa: 1-phosphatidylinositol-4-phosphate 5-kinase zinc ion binding family	778	20	7.67e-97	0.9225	2	P:phosphatidylinositol phosphorylation; F:phosphatidylinositol phosphate kinase activity	-
c	f18620_c0s1	6	pseudouridylate synthase 7 homolog	922	20	3.5e-81	0.7355	4	F:pseudouridine synthase activity; P:pseudouridine synthesis; C:plastid; C:mitochondrion	EC:5.4.99.12
c	f20332_c0s2	6	amino acid binding	818	20	3.81e-117	0.8295	2	F:amino acid binding; P:metabolic process	-
c	f21791_c0s2	6	zinc finger (c3hc4-type ring finger)	1948	20	0	0.767	3	C:membrane; F:zinc ion binding; C:plastid	-
c	f222_c0s3	6	glutathione transferase	374	20	4.04e-56	0.8255	2	C:cytoplasmic membrane-bounded vesicle; F:glutathione transferase activity	EC:2.5.1.18
c	f22651_c0s1	6	chromatin remodeling complex subunit	975	11	4.65e-82	0.6027	1	F:binding	-
c	f24711_c0s2	6	phosphate carrier mitochondrial-like	1456	20	0	0.8415	4	C:mitochondrial inner membrane; C:integral to membrane; F:protein binding; P:transport	-
c	f28919_c0s1	6	low quality protein: metallophosphoesterase 1-like	1638	3	8.42e-17	0.5767	0	-	0
c	f32842_c0s2	6	mitochondrial import inner membrane translocase subunit tim50-like	1027	20	2.46e-108	0.8385	1	C:mitochondrion	-
c	f3404_c0s4	6	phosphate transporter 6	506	20	1.94e-24	0.768	7	P:phosphate ion transport; C:integral to membrane; F:inorganic phosphate transmembrane transporter activity; P:transmembrane transport; P:transport; F:transporter activity; C:membrane	0
c	f38026_c0s2	6	ent-copalyl diphosphate synthase	1380	20	0	0.8685	6	P:diterpene phytoalexin precursor biosynthetic process pathway; P:gibberellin metabolic process; F:ent-copalyl diphosphate synthase activity; F:magnesium ion binding; F:lyase activity; C:plastid	EC:5.5.1.13
c	f39975_c0s8	6	vacuole membrane	1169	6	6.74e-11	0.4833	0	-	0
c	f4935_c0s2	6	kda proline-rich protein	457	20	1.05e-31	0.9005	2	P:lipid transport; C:cytoplasmic membrane-bounded vesicle	-
c	f5786_c0s2	6	secologanin synthase-like	924	20	1.12e-90	0.9135	4	F:heme binding; F:monooxygenase activity; P:oxidation-reduction process; F:electron carrier activity	-
c	f5930_c0s1	6	pentatricopeptide repeat-containing protein	1593	20	0	0.8085	2	C:mitochondrion; C:plastid	-
c	f5930_c0s3	6	pentatricopeptide repeat-containing protein	1854	20	0	0.8085	2	C:mitochondrion; C:plastid	-
c	f6823_c0s1	6	pinus taeda anonymous locus cl64contig1_07 genomic sequence	106	20	1.02e-16	1	1	F:ATP binding	-
c	f7222_c0s34	6	---NA---	205	0	0	0	0	-	0
c	f7383_c0s1	6	pentatricopeptide repeat-containing protein	3110	20	0	0.808	2	P:embryo development ending in seed dormancy; F:binding	-
c	f7892_c0s5	6	probable indole-3-acetic acid-amido synthetase -like (gh3-like)	734	20	6.71e-141	0.856	6	P:response to UV-B; P:metabolic process; P:response to mycotoxin; P:regulation of response to red or far red light; P:cellular response to auxin stimulus; F:enzyme binding	-
c	f882_c0s11	6	---NA---	379	0	0	0	0	-	0
c	f9254_c0s3	6	---NA---	555	0	0	0	0	-	0
c	f9727_c0s5	6	---NA---	1619	0	0	0	0	-	0
n	f12474_c0s4	6	---NA---	541	0	0	0	0	-	0
n	f17737_c0s2	6	---NA---	311	0	0	0	0	-	0
n	f26490_c0s4	6	predicted protein	624	1	5.37e-26	0.55	0	-	0
n	f26490_c0s8	6	predicted protein	793	1	2.47e-50	0.56	0	-	0
n	f41574_c0s1	6	---NA---	393	0	0	0	0	-	0
n	f8125_c0s2	6	---NA---	322	0	0	0	0	-	0
	f10191_c0s4	6	cinnamyl alcohol dehydrogenase 2	216	20	1.23e-26	0.883	9	P:oxidation-reduction process; F:cinnamyl-alcohol dehydrogenase activity; F:binding; F:oxidoreductase activity; P:metabolic process; F:catalytic activity; F:zinc ion binding; F:metal ion binding; P:lignin biosynthetic process	0
	f10242_c0s9	6	---NA---	625	0	0	0	0	-	0
	f11099_c0s4	6	---NA---	388	0	0	0	0	-	0
	f11176_c0s1	6	---NA---	146	0	0	0	0	-	0
	f11271_c0s1	6	ectonucleoside triphosphate diphosphohydrolase	1148	20	0	0.7695	3	F:hydrolase activity; C:mitochondrion; C:plastid	-
	f11453_c0s1	6	ef hand family protein	1015	20	8.16e-67	0.612	1	F:binding	-
	f11500_c0s2	6	protein fluorescent in blue chloroplastic-like	925	20	1.02e-123	0.79	3	F:protein binding; C:mitochondrion; C:plastid	-
	f11662_c0s3	6	sac3 ganp family protein	3376	20	0	0.7785	1	C:mitochondrion	-
	f11693_c0s1	6	pinus taeda anonymous locus 0_13733_01 genomic sequence	450	20	1.09e-41	0.7685	8	C:integral to membrane; C:membrane; P:transmembrane transport; P:ion transport; F:ion channel activity; P:transport; F:voltage-gated potassium channel activity; P:potassium ion transport	0
	f11763_c0s4	6	3 -n-debenzoyl-2 -deoxytaxol n-benzoyltransferase-like	2293	2	5.82e-07	0.81	0	-	0
	f11766_c0s1	6	calmodulin-binding protein	387	20	6.17e-65	0.836	4	F:calmodulin binding; P:RNA metabolic process; F:catalytic activity; C:intracellular	-
	f11887_c0s1	6	transposon en spm sub-class	1219	20	1.28e-87	0.63	1	C:mitochondrion	-
	f12116_c0s4	6	---NA---	1885	0	0	0	0	-	0
	f12116_c0s6	6	---NA---	1740	0	0	0	0	-	0
	f12125_c0s1	6	dnase 2	1393	20	8.35e-135	0.711	2	F:binding; F:hydrolase activity, acting on ester bonds	-
	f12396_c0s3	6	disulfide oxidoreductase monooxygenase	689	20	5.48e-133	0.7985	6	F:N,N-dimethylaniline monooxygenase activity; F:flavin adenine dinucleotide binding; P:electron transport chain; C:plastid; F:disulfide oxidoreductase activity; F:NADP binding	EC:1.14.13.8
	f12614_c0s2	6	actin-related protein 2 3 complex subunit 1-like	1611	20	0	0.8965	6	C:cytoplasm; C:Arp2/3 protein complex; P:regulation of actin filament polymerization; F:actin binding; C:nucleus; F:nucleotide binding	-
	f12640_c0s2	6	dnaj heat shock n-terminal domain-containing	804	20	7.15e-121	0.607	4	F:unfolded protein binding; P:protein folding; F:heat shock protein binding; P:response to stress	0
	f12641_c0s1	6	uncharacterized loc101224066	590	19	1.36e-30	0.7911	0	-	0
	f12725_c0s7	6	auxin induced protein	913	20	4.88e-51	0.7195	3	P:auxin mediated signaling pathway; C:mitochondrion; F:calmodulin binding	-
	f12879_c0s1	6	---NA---	1113	0	0	0	0	-	0
	f13372_c0s2	6	hypothetical protein precursor	750	17	1.68e-12	0.6965	1	C:cytoplasmic membrane-bounded vesicle	0
	f13411_c0s7	6	protein strubbelig-receptor family 7-like	1015	20	9.39e-176	0.742	4	C:cytoplasmic membrane-bounded vesicle; F:protein kinase activity; P:protein phosphorylation; F:ATP binding	-
	f13863_c0s6	6	---NA---	1123	0	0	0	0	-	0
	f14040_c0s4	6	---NA---	777	0	0	0	0	-	0
	f14049_c0s1	6	---NA---	830	0	0	0	0	-	0
	f14167_c0s2	6	---NA---	1583	0	0	0	0	-	0
	f14180_c0s4	6	---NA---	1301	0	0	0	0	-	0
	f14318_c0s3	6	PREDICTED: uncharacterized protein LOC100838342	571	5	1.56e-25	0.626	1	C:plastid	0
	f14341_c0s8	6	---NA---	621	0	0	0	0	-	0
	f14431_c0s1	6	---NA---	1034	0	0	0	0	-	0
	f14600_c0s12	6	nucleotidyltransferase family protein	555	20	2.62e-83	0.8	7	F:nucleotidyltransferase activity; C:mitochondrion; F:transferase activity; F:DNA-directed DNA polymerase activity; P:embryo development ending in seed dormancy; C:cellular_component; F:isomerase activity	0
	f14862_c0s2	6	nucleic acid binding	1831	20	0	0.686	2	P:RNA metabolic process; C:mitochondrion	-
	f14879_c0s3	6	opa3-like	644	20	1.86e-62	0.829	1	C:mitochondrion	-
	f14931_c0s1	6	farnesylcysteine lyase-like	326	20	1.21e-34	0.757	13	P:oxidation-reduction process; F:oxidoreductase activity, acting on a sulfur group of donors, oxygen as acceptor; F:oxidoreductase activity; P:prenylcysteine catabolic process; P:lipid metabolic process; P:intracellular signal transduction; F:phospholipase C activity; P:abscisic acid mediated signaling pathway; C:vacuolar membrane; C:vacuole; P:prenylated protein catabolic process; F:prenylcystei…	0
	f15226_c0s1	6	protein	803	20	1.06e-127	0.796	0	-	0
	f15321_c0s3	6	n-glycosylase dna lyase	929	20	1.73e-133	0.8375	5	P:base-excision repair; F:oxidized purine nucleobase lesion DNA N-glycosylase activity; F:damaged DNA binding; P:nucleotide-excision repair; C:chloroplast	EC:3.2.2.23
	f15365_c0s12	6	---NA---	794	0	0	0	0	-	0
	f15401_c0s1	6	dof zinc finger protein 6	1272	11	2.09e-62	0.6845	1	F:binding	-
	f15632_c0s3	6	serine o-acetyltransferase sat-52	463	20	9.66e-62	0.926	3	C:cytoplasm; F:serine O-acetyltransferase activity; P:cysteine biosynthetic process from serine	EC:2.3.1.30
	f15828_c0s1	6	copper chaperone -related	1262	20	2.94e-61	0.792	2	P:metal ion transport; F:metal ion binding	-
	f15975_c0s2	6	myosin-h heavy chain-like	1548	20	0	0.9185	14	P:root hair cell tip growth; P:peroxisome localization; C:myosin complex; P:fruit development; P:cell division; F:ATP binding; F:motor activity; F:actin binding; P:post-embryonic development; P:mitochondrion localization; P:trichome branching; C:endomembrane system; P:Golgi localization; P:actin filament-based movement	-
	f15986_c0s2	6	peroxidase partial	526	20	2.94e-49	0.8455	6	C:endomembrane system; P:response to oxidative stress; C:cytoplasmic membrane-bounded vesicle; F:heme binding; F:peroxidase activity; P:oxidation-reduction process	EC:1.11.1.7
	f16164_c0s1	6	---NA---	153	0	0	0	0	-	0
	f16273_c0s3	6	fruit protein pkiwi502	926	20	1.21e-78	0.861	3	F:oxidoreductase activity; C:mitochondrion; P:oxidation-reduction process	-
	f16425_c0s2	6	pwwp domain-containing protein	2470	20	0	0.6875	3	F:molecular_function; P:biological_process; C:cellular_component	0
	f16624_c0s2	6	predicted protein	1255	20	0	0.7705	0	-	0
	f16665_c0s1	6	---NA---	241	0	0	0	0	-	0
	f17143_c0s2	6	f-box domain containing protein	1639	20	9.75e-136	0.6015	1	C:mitochondrion	-
	f17246_c0s2	6	predicted protein	1960	20	0	0.6335	2	C:cytoplasmic membrane-bounded vesicle; C:mitochondrion	-
	f17427_c0s2	6	---NA---	1172	0	0	0	0	-	0
	f17433_c0s7	6	---NA---	1099	0	0	0	0	-	0
	f17680_c0s2	6	---NA---	1225	0	0	0	0	-	0
	f17700_c0s1	6	histone deacetylase hd2 isoform 2	806	3	1.45e-32	0.57	2	F:zinc ion binding; C:intracellular	0
	f17970_c0s1	6	nuclear transcription factor y subunit a-3	1550	20	1.12e-67	0.7475	5	F:sequence-specific DNA binding transcription factor activity; F:DNA binding; C:cytoplasmic membrane-bounded vesicle; C:CCAAT-binding factor complex; P:regulation of transcription, DNA-dependent	-
	f18025_c0s7	6	p-loop containing nucleoside triphosphate hydrolase	943	20	3.46e-101	0.736	6	F:serine-type endopeptidase activity; F:ATP binding; C:chloroplast; P:proteolysis; F:ATP-dependent peptidase activity; C:mitochondrion	EC:3.4.21.0
	f18077_c0s1	6	---NA---	1182	0	0	0	0	-	0
	f18111_c0s2	6	PREDICTED: uncharacterized protein LOC100825831 isoform 1	501	20	1.27e-48	0.892	0	-	0
	f18411_c0s1	6	f-box family protein	2098	20	0	0.539	0	-	0
	f18712_c0s3	6	trna (guanine-n -)-methyltransferase-like	1439	20	0	0.8255	1	C:plastid	-
	f18721_c0s1	6	josephin-like protein	1165	20	2.75e-111	0.8055	3	F:molecular_function; P:biological_process; C:cellular_component	0
	f18729_c0s2	6	uncharacterized loc101214522	924	20	2.62e-71	0.6555	3	F:molecular_function; P:biological_process; C:cellular_component	0
	f18748_c0s2	6	PREDICTED: uncharacterized protein LOC100826645	723	2	5.51e-09	0.805	0	-	0
	f18906_c0s1	6	---NA---	115	0	0	0	0	-	0
	f19037_c0s3	6	pentatricopeptide repeat-containing protein	1241	20	0	0.7995	2	F:binding; C:plastid	-
	f19117_c0s2	6	polycomb protein ez1	1088	20	9.58e-117	0.598	1	P:cellular metabolic process	-
	f19196_c0s4	6	dna-directed rna polymerase ii subunit rpb7-like	790	20	9.91e-109	0.8525	4	F:DNA-directed RNA polymerase activity; P:transcription, DNA-dependent; ; C:mitochondrion	EC:2.7.7.6
	f1924_c0s1	6	aldo keto reductase family-like protein	1302	20	0	0.8845	5	C:plastoglobule; C:chloroplast envelope; F:alditol:NADP+ 1-oxidoreductase activity; C:chloroplast thylakoid membrane; P:oxidation-reduction process	EC:1.1.1.21
	f19256_c0s4	6	protein tas-like	633	20	4.27e-91	0.8225	3	C:cytoplasmic membrane-bounded vesicle; F:oxidoreductase activity; P:oxidation-reduction process	-
	f19279_c0s1	6	transposon en spm sub-class	916	20	2.46e-78	0.712	1	C:mitochondrion	-
	f19303_c0s8	6	---NA---	811	0	0	0	0	-	0
	f19341_c0s4	6	---NA---	1160	0	0	0	0	-	0
	f19376_c0s4	6	f-box domain containing protein	771	20	1.06e-43	0.531	0	-	0
	f19487_c0s2	6	TPA: hypothetical protein ZEAMMB73_654064	463	13	1.37e-11	0.7262	0	-	0
	f19612_c0s2	6	speckle-type poz protein	837	20	1.53e-138	0.6315	0	-	0
	f19637_c0s1	6	---NA---	789	0	0	0	0	-	0
	f19644_c0s1	6	uncharacterized loc101222789	796	20	0	0.823	1	C:mitochondrion	-
	f19681_c0s1	6	slt1 protein	1569	20	0	0.8605	0	-	0
	f19681_c0s3	6	slt1 protein	1539	20	0	0.8605	0	-	0
	f20085_c0s4	6	cell division-associated protein bimb-like	1193	20	0	0.6025	21	P:proteolysis; F:peptidase activity; C:nucleus; F:hydrolase activity; P:response to jasmonic acid stimulus; P:leaf senescence; P:positive regulation of sister chromatid cohesion; F:enzyme regulator activity; P:defense response to bacterium; P:circadian rhythm; P:regulation of catalytic activity; F:molecular_function; P:embryo development ending in seed dormancy; P:unidimensional cell growth; P:en…	0
	f20223_c0s1	6	protease do-like 14-like	989	20	4.86e-104	0.641	1	C:mitochondrion	-
	f20390_c0s7	6	hypothetical protein OsI_31216	576	2	7.19e-07	0.82	0	-	0
	f20828_c0s2	6	---NA---	988	0	0	0	0	-	0
	f20853_c0s2	6	---NA---	594	0	0	0	0	-	0
	f20855_c0s1	6	lecithin-cholesterol acyl transferase	674	20	5.19e-42	0.6105	3	P:lipid metabolic process; F:phosphatidylcholine-sterol O-acyltransferase activity; C:mitochondrion	0
	f20893_c0s1	6	ribonuclease h protein at1g65750-like	2417	20	6.44e-75	0.6095	5	F:RNA binding; P:RNA-dependent DNA replication; F:RNA-directed DNA polymerase activity; C:cytoplasmic membrane-bounded vesicle; C:membrane	0
	f21055_c0s4	6	gpi ethanolamine phosphate transferase 3-like	1187	20	0	0.643	4	P:metabolic process; C:membrane; F:catalytic activity; C:mitochondrion	-
	f21141_c0s2	6	nuclear inhibitor of pp1-like	1110	20	1.08e-152	0.7785	2	F:molecular_function; P:biological_process	0
	f21279_c0s6	6	---NA---	489	0	0	0	0	-	0
	f21298_c0s2	6	myb family transcription factor	330	20	9.3e-21	0.961	15	C:plastid; F:metal ion binding; F:nucleic acid binding; F:zinc ion binding; C:nucleus; F:DNA binding; F:sequence-specific DNA binding transcription factor activity; P:response to gibberellin stimulus; P:response to abscisic acid stimulus; P:regulation of transcription, DNA-dependent; P:response to salt stress; P:response to jasmonic acid stimulus; P:response to cadmium ion; P:response to ethylene…	0
	f21374_c0s2	6	nuclear pore complex protein	927	6	2.17e-49	0.6933	0	-	0
	f2173_c0s3	6	protein	885	20	1.02e-66	0.8985	3	C:cytoplasmic membrane-bounded vesicle; C:integral to membrane; C:chloroplast	-
	f21778_c0s2	6	---NA---	386	0	0	0	0	-	0
	f2178_c1s1	6	protein	1312	20	0	0.8775	5	F:GTP binding; F:hydrolase activity, acting on acid anhydrides; C:chloroplast outer membrane; P:protein targeting to chloroplast; F:transmembrane signaling receptor activity	-
	f21814_c0s3	6	chromatin remodeling complex subunit	1023	20	0	0.8685	4	F:ATP binding; F:helicase activity; F:DNA binding; F:transferase activity	-
	f21958_c0s1	6	prolin-rich extensin-like receptor protein kinase family protein	692	20	2.37e-52	0.6995	5	F:protein tyrosine kinase activity; P:protein phosphorylation; F:ATP binding; F:protein serine/threonine kinase activity; C:plastid	EC:2.7.10.0; EC:2.7.11.0
	f22302_c0s3	6	---NA---	857	0	0	0	0	-	0
	f22319_c1s2	6	---NA---	667	0	0	0	0	-	0
	f22614_c0s2	6	otu domain-containing protein at3g57810-like	1349	20	3.69e-149	0.7435	1	C:mitochondrion	-
	f2276_c0s2	6	glycogen synthase kinase-3 -3	2147	20	0	0.955	4	F:ATP binding; P:protein phosphorylation; F:protein serine/threonine kinase activity; F:tau-protein kinase activity	EC:2.7.11.0; EC:2.7.11.26
	f2276_c0s3	6	glycogen synthase kinase-3 -3	2150	20	0	0.955	4	F:ATP binding; P:protein phosphorylation; F:protein serine/threonine kinase activity; F:tau-protein kinase activity	EC:2.7.11.0; EC:2.7.11.26
	f2276_c0s8	6	glycogen synthase kinase-3 -3	2144	20	0	0.955	4	F:ATP binding; P:protein phosphorylation; F:protein serine/threonine kinase activity; F:tau-protein kinase activity	EC:2.7.11.0; EC:2.7.11.26
	f23109_c0s1	6	---NA---	967	0	0	0	0	-	0
	f23149_c0s2	6	rnase h domain-containing protein	1435	20	0	0.6885	1	F:nuclease activity	-
	f23750_c0s1	6	hypothetical protein	1277	16	8.37e-46	0.505	2	P:proteolysis; F:cysteine-type peptidase activity	0
	f23925_c0s2	6	far-red impaired response	580	20	9e-27	0.5795	1	F:zinc ion binding	0
	f23946_c0s2	6	Os02g0778500	412	20	2.38e-16	0.9265	4	F:intramolecular lyase activity; P:cellular modified amino acid biosynthetic process; F:chalcone isomerase activity; P:flavonoid biosynthetic process	0
	f23983_c0s10	6	transposon unclassified	1190	20	0	0.601	1	F:zinc ion binding	0
	f24492_c0s1	6	---NA---	844	0	0	0	0	-	0
	f24936_c0s2	6	protein	1543	20	0	0.6145	0	-	0
	f25287_c0s1	6	pdr-like abc transporter	762	20	8.69e-66	0.863	6	F:ATPase activity; F:ATP binding; F:nucleotide binding; C:membrane; F:nucleoside-triphosphatase activity; P:ATP catabolic process	0
	f25409_c0s1	6	snrk sapk family protein kinase	719	20	2.57e-58	0.7625	3	F:ATP binding; P:protein phosphorylation; F:protein serine/threonine kinase activity	EC:2.7.11.0
	f25629_c0s2	6	light stress-responsive one-helix	1268	20	1.24e-68	0.7195	1	C:plasma membrane	-
	f25647_c0s1	6	PREDICTED: uncharacterized protein LOC100846051	936	2	1.22e-61	0.755	1	C:plastid	-
	f25764_c0s4	6	PREDICTED: uncharacterized protein LOC100838054 isoform 1	1617	20	1.21e-165	0.6	1	F:binding	-
	f25780_c0s1	6	ulp1 protease	1895	20	0	0.635	1	F:hydrolase activity	-
	f25818_c0s2	6	at4g24880 f13m23_20	985	20	0	0.8395	1	C:mitochondrion	-
	f26249_c0s1	6	mitochondrial transcription termination factor family protein	696	20	1.37e-66	0.6865	1	C:mitochondrion	-
	f26782_c0s2	6	protein	1473	20	3.19e-55	0.5485	0	-	0
	f2705_c0s7	6	calcium-dependent protein kinase	2056	20	6.11e-91	0.7385	4	P:protein phosphorylation; F:calcium ion binding; F:ATP binding; F:protein serine/threonine kinase activity	EC:2.7.11.0
	f27523_c0s2	6	heavy metal-associated domain containing expressed	503	20	3.96e-43	0.8735	2	P:metal ion transport; F:metal ion binding	-
	f27580_c0s1	6	---NA---	1065	0	0	0	0	-	0
	f27870_c0s1	6	---NA---	807	0	0	0	0	-	0
	f2794_c0s1	6	---NA---	142	0	0	0	0	-	0
	f28431_c0s2	6	---NA---	286	0	0	0	0	-	0
	f28988_c0s1	6	---NA---	764	0	0	0	0	-	0
	f2907_c0s1	6	---NA---	978	0	0	0	0	-	0
	f29150_c0s1	6	e3 sumo-protein ligase siz1	1319	18	6.48e-107	0.5028	22	F:metal ion binding; F:zinc ion binding; P:cell division; P:detection of phosphate ion; P:developmental growth; F:DNA binding; C:nucleus; P:protein sumoylation; P:response to freezing; P:regulation of salicylic acid metabolic process; P:regulation of growth; P:heat acclimation; F:SUMO ligase activity; P:cellular response to phosphate starvation; P:negative regulation of systemic acquired resistan…	0
	f29509_c0s2	6	pentatricopeptide repeat-containing protein mitochondrial-like	878	20	1.66e-74	0.8335	1	F:binding	-
	f29621_c0s2	6	---NA---	335	0	0	0	0	-	0
	f29677_c0s2	6	---NA---	789	0	0	0	0	-	0
	f29866_c0s2	6	---NA---	1051	0	0	0	0	-	0
	f29950_c0s1	6	nb-arc domain containing protein	1783	20	0	0.7025	2	F:ATP binding; P:apoptotic process	-
	f30077_c0s1	6	---NA---	1115	0	0	0	0	-	0
	f30216_c0s1	6	rna recognition motif -containing	812	1	2.03e-08	0.56	0	-	0
	f30657_c0s2	6	protein	1230	20	1.56e-177	0.82	1	C:mitochondrion	-
	f31464_c0s2	6	---NA---	800	0	0	0	0	-	0
	f31494_c0s1	6	---NA---	822	0	0	0	0	-	0
	f31497_c0s4	6	---NA---	1163	0	0	0	0	-	0
	f31644_c0s1	6	---NA---	533	0	0	0	0	-	0
	f31729_c0s2	6	lipid-a-disaccharide synthase	861	20	1.02e-119	0.693	3	F:lipid-A-disaccharide synthase activity; P:lipid A biosynthetic process; C:mitochondrion	EC:2.4.1.182
	f32787_c0s1	6	predicted protein	829	11	5.58e-61	0.5373	0	-	0
	f3373_c0s1	6	---NA---	678	0	0	0	0	-	0
	f33855_c0s2	6	histone-lysine n-methyltransferase atx2-like	681	20	7.6e-129	0.7805	10	F:phosphatidylinositol-5-phosphate binding; F:histone methyltransferase activity (H3-K4 specific); P:regulation of transcription, DNA-dependent; P:regulation of flower development; P:histone H3-K4 methylation; F:DNA binding; P:specification of floral organ identity; C:cytoplasm; C:nucleus; C:plasma membrane	-
	f3569_c0s3	6	dynamin-related protein 3a-like	2589	20	0	0.8105	3	F:GTP binding; P:GTP catabolic process; F:GTPase activity	-
	f3629_c0s1	6	thylakoid lumenal 19 kda chloroplastic-like	1106	20	4.98e-102	0.8785	5	C:oxygen evolving complex; F:calcium ion binding; C:plastid; P:photosynthesis; C:extrinsic to membrane	-
	f3644_c0s1	6	auxin efflux carrier component	1479	20	4.99e-112	0.687	6	F:auxin transmembrane transporter activity; P:intracellular auxin transport; C:membrane; C:endoplasmic reticulum; C:mitochondrion; P:auxin homeostasis	-
	f3755_c0s1	6	universal stress protein a-like protein	849	20	1.41e-105	0.817	1	P:response to stress	-
	f37700_c0s1	6	chromosome condensation factor	778	20	1.47e-113	0.9085	2	C:cytoplasmic membrane-bounded vesicle; F:zinc ion binding	-
	f38750_c0s2	6	mitochondrial glycoprotein family protein	715	20	6.49e-17	0.721	4	C:mitochondrial matrix; C:mitochondrion; C:chloroplast; P:biological_process	0
	f391_c0s1	6	l-type lectin-domain containing receptor kinase -like	1320	20	0	0.8005	4	C:cytoplasmic membrane-bounded vesicle; P:protein phosphorylation; F:ATP binding; F:protein serine/threonine kinase activity	EC:2.7.11.0
	f3937_c0s3	6	---NA---	352	0	0	0	0	-	0
	f40808_c0s2	6	protein far1-related sequence 5-like	698	20	1.02e-48	0.5355	2	F:zinc ion binding; C:cytoplasmic membrane-bounded vesicle	0
	f42967_c0s2	6	---NA---	1446	0	0	0	0	-	0
	f4624_c0s5	6	---NA---	673	0	0	0	0	-	0
	f46548_c0s1	6	xyloglucan endotransglycosylase	393	20	1.27e-39	0.748	3	P:carbohydrate metabolic process; C:cytoplasmic membrane-bounded vesicle; F:hydrolase activity	-
	f46733_c0s1	6	calcium-independent phospholipase a2-gamma	388	14	4.44e-16	0.5886	4	P:lipid metabolic process; F:binding; F:hydrolase activity; P:metabolic process	0
	f48937_c0s1	6	protein prenyltransferase	904	20	2.19e-144	0.721	3	P:protein prenylation; F:protein prenyltransferase activity; C:plastid	-
	f5366_c0s4	6	---NA---	1634	0	0	0	0	-	0
	f5849_c0s7	6	---NA---	477	0	0	0	0	-	0
	f60221_c0s2	6	resistance protein rga2	771	20	1.95e-77	0.681	1	C:cytoplasmic membrane-bounded vesicle	-
	f6148_c0s2	6	abc transporter d family member chloroplastic-like	2585	20	0	0.8195	6	P:transmembrane transport; C:integral to membrane; F:ATPase activity, coupled to transmembrane movement of substances; P:ATP catabolic process; F:ATP binding; C:chloroplast	-
	f7168_c0s1	6	---NA---	717	0	0	0	0	-	0
	f7371_c0s2	6	calcineurin subunit b	1180	20	1.23e-114	0.8805	1	F:calcium ion binding	-
	f7582_c0s2	6	u-box domain-containing protein 4-like	936	20	2.47e-131	0.8795	2	F:ligase activity; F:binding	-
	f7742_c0s2	6	---NA---	1104	0	0	0	0	-	0
	f7752_c0s2	6	---NA---	879	0	0	0	0	-	0
	f8061_c0s10	6	PREDICTED: uncharacterized protein LOC100840310	1115	2	3.44e-09	0.71	0	-	0
	f8290_c0s1	6	PREDICTED: uncharacterized protein LOC100832056	710	6	6.31e-18	0.7767	1	C:plastid	-
	f8299_c0s3	6	---NA---	598	0	0	0	0	-	0
	f8306_c0s1	6	protein lutein deficient chloroplastic-like	1838	20	0	0.9085	8	P:xanthophyll biosynthetic process; F:electron carrier activity; F:heme binding; C:chloroplast; F:oxygen binding; F:carotene beta-ring hydroxylase activity; F:aromatase activity; P:oxidation-reduction process	EC:1.14.14.1
	f8368_c0s2	6	rna-binding protein	1273	20	6.49e-159	0.911	1	F:zinc ion binding	-
	f8489_c0s1	6	tpa: calcium-dependent protein kinase family protein	932	20	5.27e-106	0.9055	3	F:ATP binding; P:protein phosphorylation; F:calmodulin-dependent protein kinase activity	EC:2.7.11.17
	f8535_c0s2	6	neutral amino acid transport protein	1957	20	0	0.8275	3	C:integral to membrane; F:cationic amino acid transmembrane transporter activity; P:amino acid transmembrane transport	-
	f8550_c0s10	6	---NA---	554	0	0	0	0	-	0
	f9400_c1s1	6	rac gtpase activating protein 1	1005	20	0	0.912	2	P:signal transduction; C:plastid	-
c	f103433_c0s1	7	s-beta-bisabolene synthase like	174	20	5.96e-22	0.686	4	C:mitochondrion; F:magnesium ion binding; P:metabolic process; F:lyase activity	0
c	f11893_c0s3	7	PREDICTED: uncharacterized protein LOC100828235	1695	20	0	0.7105	1	C:mitochondrion	-
c	f12392_c0s2	7	nad h-quinone oxidoreductase subunit h	1074	20	1.19e-109	0.9185	1	C:chloroplast	-
c	f14481_c0s6	7	ring fyve phd zinc finger-containing protein	1587	20	0	0.6695	2	P:maintenance of shoot apical meristem identity; C:membrane	-
c	f14481_c0s7	7	ring fyve phd zinc finger-containing protein	1649	20	0	0.6695	2	P:maintenance of shoot apical meristem identity; C:membrane	-
c	f15854_c0s1	7	protein	312	20	4.22e-29	0.7815	0	-	0
c	f22148_c0s1	7	---NA---	183	0	0	0	0	-	0
c	f25129_c0s1	7	---NA---	163	0	0	0	0	-	0
c	f2817_c0s6	7	arogenate dehydratase prephenate dehydratase chloroplastic-like	539	20	3.29e-108	0.9455	4	F:arogenate dehydratase activity; P:L-phenylalanine biosynthetic process; C:plastid; F:prephenate dehydratase activity	EC:4.2.1.91; EC:4.2.1.51
c	f31703_c0s1	7	g-type lectin s-receptor-like serine threonine-protein kinase b120-like	423	20	9.77e-61	0.748	1	C:cytoplasmic membrane-bounded vesicle	-
c	f49249_c0s1	7	s-beta-bisabolene synthase like	373	20	4.56e-52	0.7525	1	C:mitochondrion	-
c	f59256_c0s1	7	protein	241	20	6.26e-41	0.8585	2	F:hydrolase activity; C:cytoplasmic membrane-bounded vesicle	0
c	f60609_c0s1	7	---NA---	370	0	0	0	0	-	0
c	f79056_c0s1	7	apyrase family protein	325	20	2.59e-64	0.854	3	C:cytoplasmic membrane-bounded vesicle; F:hydrolase activity; C:mitochondrion	-
c	f9656_c0s5	7	pre-rrna-processing protein esf1-like	1219	20	1.54e-155	0.698	2	C:nucleus; C:cytosol	-
c	f99500_c0s2	7	cytochrome p450	308	20	5.62e-16	0.785	8	F:metal ion binding; P:oxidation-reduction process; F:heme binding; F:oxidoreductase activity; F:electron carrier activity; F:iron ion binding; F:monooxygenase activity; C:cytoplasmic membrane-bounded vesicle	0
n	f31642_c0s1	7	---NA---	245	0	0	0	0	-	0
n	f36588_c0s1	7	---NA---	277	0	0	0	0	-	0
n	f37138_c0s1	7	---NA---	318	0	0	0	0	-	0
n	f40956_c0s1	7	---NA---	510	0	0	0	0	-	0
n	f43673_c0s1	7	thy-1 membrane glycoprotein	346	20	6.09e-76	0.877	23	F:GPI anchor binding; P:negative regulation of axonogenesis; P:positive regulation of Rho GTPase activity; P:cytoskeleton organization; C:growth cone; C:endoplasmic reticulum; P:negative regulation of cell migration; P:cell-cell adhesion; C:cytosol; F:integrin binding; C:membrane raft; P:negative regulation of T cell receptor signaling pathway; P:retinal cone cell development; P:negative regulati…	-
n	f46129_c0s1	7	---NA---	330	0	0	0	0	-	0
n	f46179_c0s1	7	---NA---	200	0	0	0	0	-	0
n	f51584_c0s1	7	ankyrin-like protein	323	20	2.93e-12	0.562	2	C:membrane; C:plastid	0
n	f54140_c0s1	7	proactivator polypeptide isoform 1	224	20	1.36e-43	1	23	P:respiratory gaseous exchange; P:platelet activation; F:protein binding; P:activation of cysteine-type endopeptidase activity involved in apoptotic process; P:lipid transport; P:regulation of MAPK cascade; C:extracellular space; F:enzyme activator activity; C:mitochondrial inner membrane; C:integral to membrane; P:prostate gland growth; C:Golgi apparatus; F:lipid transporter activity; P:cell jun…	-
n	f57356_c0s1	7	excitatory amino acid transporter 1 isoform 2	237	20	1.82e-35	1	3	P:dicarboxylic acid transport; F:sodium:dicarboxylate symporter activity; C:membrane	-
n	f65177_c0s1	7	---NA---	158	0	0	0	0	-	0
n	f65625_c0s1	7	---NA---	232	0	0	0	0	-	0
	f10376_c0s3	7	mrna-decapping enzyme-like protein	733	20	8.3e-41	0.7085	5	F:m7G(5')pppN diphosphatase activity; C:cytoplasm; C:cytoplasmic mRNA processing body; P:deadenylation-independent decapping of nuclear-transcribed mRNA; F:protein homodimerization activity	0
	f11011_c0s10	7	2-oxoglutarate-dependent oxygenase	640	20	2.58e-92	0.8165	3	F:oxidoreductase activity; P:oxidation-reduction process; C:plastid	-
	f112107_c0s1	7	s-beta-bisabolene synthase like	296	20	4.62e-23	0.6675	4	C:plastid; F:magnesium ion binding; P:metabolic process; F:lyase activity	0
	f11798_c0s3	7	pirin-like protein	1429	20	1.09e-140	0.7515	2	C:mitochondrion; C:plastid	-
	f11912_c0s11	7	wpp domain-associated	537	20	1.22e-77	0.7965	0	-	0
	f11985_c0s5	7	---NA---	865	0	0	0	0	-	0
	f12729_c0s2	7	---NA---	210	0	0	0	0	-	0
	f12759_c0s3	7	---NA---	922	0	0	0	0	-	0
	f14040_c0s6	7	---NA---	755	0	0	0	0	-	0
	f14180_c0s1	7	---NA---	370	0	0	0	0	-	0
	f14798_c0s1	7	tubulin alpha-1c chain- partial	503	20	3.65e-58	1	11	C:cytosol; P:protein polymerization; P:microtubule cytoskeleton organization; C:cytoplasmic microtubule; P:GTP catabolic process; P:microtubule-based movement; F:protein domain specific binding; F:GTPase activity; F:structural constituent of cytoskeleton; C:extracellular region; F:GTP binding	-
	f14799_c0s2	7	senescence-associated-like protein	374	20	2.15e-57	0.787	3	F:phosphatidylinositol binding; P:signal transduction; F:zinc ion binding	-
	f14892_c0s9	7	---NA---	407	0	0	0	0	-	0
	f15226_c0s2	7	ac090120_7 aba-responsive protein	922	20	5.04e-93	0.768	0	-	0
	f15327_c0s3	7	---NA---	1076	0	0	0	0	-	0
	f15558_c0s1	7	---NA---	411	0	0	0	0	-	0
	f15774_c0s9	7	---NA---	422	0	0	0	0	-	0
	f16013_c0s1	7	dehydrogenase reductase sdr family member 12-like	1221	20	0	0.868	3	F:protochlorophyllide reductase activity; P:oxidation-reduction process; F:binding	EC:1.3.1.33
	f16605_c0s1	7	protein tas-like	784	20	5.25e-98	0.831	3	F:alditol:NADP+ 1-oxidoreductase activity; P:oxidation-reduction process; C:plastid	EC:1.1.1.21
	f17427_c0s1	7	---NA---	1116	0	0	0	0	-	0
	f17578_c0s2	7	---NA---	702	0	0	0	0	-	0
	f17672_c0s5	7	---NA---	371	0	0	0	0	-	0
	f18559_c0s1	7	---NA---	113	0	0	0	0	-	0
	f19196_c0s3	7	dna-directed rna polymerase ii subunit rpb7-like	791	20	1.03e-108	0.8525	4	F:DNA-directed RNA polymerase activity; P:transcription, DNA-dependent; ; C:mitochondrion	EC:2.7.7.6
	f19341_c0s1	7	---NA---	1110	0	0	0	0	-	0
	f19341_c0s3	7	---NA---	1129	0	0	0	0	-	0
	f20846_c0s1	7	---NA---	139	0	0	0	0	-	0
	f21101_c0s4	7	---NA---	647	0	0	0	0	-	0
	f22294_c0s1	7	transposon en spm sub-class	1935	20	1.13e-45	0.5195	0	-	0
	f22490_c0s1	7	---NA---	562	0	0	0	0	-	0
	f24093_c0s2	7	protein phosphatase type-2c	952	20	1.19e-22	0.7405	1	C:cytoplasmic membrane-bounded vesicle	-
	f24783_c0s1	7	---NA---	436	0	0	0	0	-	0
	f27258_c0s1	7	60s ribosomal protein l23a-like	465	20	4.44e-87	0.994	12	P:viral transcription; P:endocrine pancreas development; F:rRNA binding; F:structural constituent of ribosome; P:translational elongation; C:TORC2 complex; F:protein binding; F:nucleotide binding; P:translational termination; P:cell proliferation; C:cytosolic large ribosomal subunit; C:nucleus	-
	f27385_c0s1	7	---NA---	145	0	0	0	0	-	0
	f27445_c0s1	7	---NA---	244	0	0	0	0	-	0
	f27875_c0s2	7	---NA---	992	0	0	0	0	-	0
	f28039_c0s1	7	ferric-chelate reductase 1-like	216	11	1.55e-13	0.8509	4	C:integral to membrane; C:cytoplasmic membrane-bounded vesicle; C:membrane; F:monooxygenase activity	0
	f29621_c0s1	7	---NA---	356	0	0	0	0	-	0
	f30345_c0s1	7	basic salivary proline-rich protein 2	278	8	6.24e-22	0.6063	1	C:plastid	0
	f30876_c0s1	7	cellulose synthase-like protein h1	1261	20	0	0.7785	5	F:cellulose synthase (UDP-forming) activity; P:cellulose biosynthetic process; C:integral to membrane; P:cellular cell wall organization; C:plastid	EC:2.4.1.12
	f31102_c0s1	7	---NA---	503	0	0	0	0	-	0
	f31426_c0s2	7	---NA---	435	0	0	0	0	-	0
	f32000_c0s1	7	---NA---	218	0	0	0	0	-	0
	f33315_c0s2	7	predicted protein	646	20	2.75e-80	0.6695	0	-	0
	f33421_c0s1	7	calcium lipid binding	875	20	2.15e-119	0.812	1	C:mitochondrion	-
	f34093_c0s2	7	---NA---	640	0	0	0	0	-	0
	f34793_c0s2	7	thioesterase family protein	610	20	3.47e-70	0.797	2	C:cytoplasmic membrane-bounded vesicle; C:plastid	-
	f36345_c0s1	7	bidirectional sugar transporter sweet4-like	377	20	6.49e-46	0.8205	3	P:carbohydrate transport; C:plasma membrane; C:integral to membrane	-
	f36380_c0s1	7	---NA---	262	0	0	0	0	-	0
	f38423_c0s2	7	rna apurinic site specific lyase	465	20	5.38e-42	0.644	0	-	0
	f40796_c0s1	7	hypothetical protein I79_026246	326	1	1.19e-12	0.7	0	-	0
	f41492_c0s1	7	---NA---	205	0	0	0	0	-	0
	f41712_c0s1	7	indole-3-glycerol phosphate synthase	771	20	1.86e-123	0.928	3	P:tryptophan metabolic process; F:indole-3-glycerol-phosphate synthase activity; C:plastid	EC:4.1.1.48
	f43652_c0s1	7	---NA---	397	0	0	0	0	-	0
	f43812_c0s1	7	ankyrin-like protein	374	20	1.47e-24	0.5875	1	C:membrane	0
	f44001_c0s1	7	heat shock cognate 71 kda protein	135	3	5.54e-14	0.8533	0	-	0
	f46497_c0s2	7	probable pre-mrna-splicing factor atp-dependent rna helicase-like	304	20	4.63e-40	0.905	7	F:helicase activity; F:RNA binding; F:nucleic acid binding; F:ATP binding; F:hydrolase activity; F:nucleotide binding; F:ATP-dependent helicase activity	0
	f48711_c0s1	7	atp synthase subunit mitochondrial	218	20	1.54e-41	0.998	17	F:proton-transporting ATPase activity, rotational mechanism; C:mitochondrial matrix; P:ADP biosynthetic process; F:hydrogen ion transporting ATP synthase activity, rotational mechanism; P:ATP hydrolysis coupled proton transport; P:mitochondrial ATP synthesis coupled proton transport; F:ADP binding; F:MHC class I protein binding; P:negative regulation of endothelial cell proliferation; P:lipid met…	-
	f49329_c0s1	7	disease resistance response protein	316	20	1.05e-34	0.679	1	C:cytoplasmic membrane-bounded vesicle	-
	f49428_c0s1	7	---NA---	663	0	0	0	0	-	0
	f50966_c0s1	7	tyrosyl-trna synthetase	270	20	9.65e-30	0.783	5	P:tyrosyl-tRNA aminoacylation; F:tyrosine-tRNA ligase activity; F:ATP binding; C:plastid; C:mitochondrion	EC:6.1.1.1
	f55331_c0s1	7	---NA---	208	0	0	0	0	-	0
	f5665_c0s1	7	protein	436	20	6.22e-87	0.9375	3	F:metal ion binding; F:acid phosphatase activity; C:chloroplast	EC:3.1.3.2
	f56979_c0s1	7	d chain low resolution structures of bovine mitochondrial f1-atpase during controlled dehydration: hydration state	322	20	1.94e-49	0.9965	22	P:angiogenesis; F:proton-transporting ATPase activity, rotational mechanism; F:hydrogen-exporting ATPase activity, phosphorylative mechanism; P:negative regulation of cell adhesion involved in substrate-bound cell migration; P:receptor-mediated endocytosis; P:ADP biosynthetic process; F:hydrogen ion transporting ATP synthase activity, rotational mechanism; F:lipoprotein particle receptor activity…	EC:3.6.3.6
	f57026_c0s1	7	protein tolb	292	20	2.87e-51	0.8155	3	P:proteolysis; C:membrane; F:molecular_function	0
	f57877_c0s1	7	ribosomal protein l21	362	20	2.15e-81	0.9995	7	P:viral transcription; P:endocrine pancreas development; F:RNA binding; F:structural constituent of ribosome; P:translational elongation; P:translational termination; C:cytosolic large ribosomal subunit	-
	f62261_c0s1	7	beta-glucosidase isozyme 2 precursor	182	20	5.42e-27	0.8225	9	C:cytoplasmic membrane-bounded vesicle; C:mitochondrion; F:hydrolase activity, hydrolyzing O-glycosyl compounds; F:hydrolase activity; P:metabolic process; P:carbohydrate metabolic process; F:cation binding; F:hydrolase activity, acting on glycosyl bonds; F:catalytic activity	0
	f65070_c0s1	7	---NA---	222	0	0	0	0	-	0
	f77308_c0s1	7	---NA---	252	0	0	0	0	-	0
	f8014_c0s1	7	response regulator 7	1208	20	1.73e-103	0.705	4	P:two-component signal transduction system (phosphorelay); F:two-component response regulator activity; P:response to cytokinin stimulus; P:regulation of transcription, DNA-dependent	-
	f8457_c0s3	7	histidine amino acid transporter	720	20	1.79e-133	0.8665	2	C:integral to membrane; C:plastid	-
	f9928_c0s2	7	abc transporter b family member 11-like	182	20	6.27e-18	0.8985	10	C:membrane; F:ATPase activity, coupled to transmembrane movement of substances; C:integral to membrane; P:transport; P:ATP catabolic process; F:nucleotide binding; F:nucleoside-triphosphatase activity; F:ATP binding; F:ATPase activity; P:transmembrane transport	0
c	f10723_c0s5	8	phd-finger family expressed	1696	20	0	0.7055	1	F:metal ion binding	-
c	f10756_c0s2	8	tonoplast dicarboxylate transporter	723	20	2.23e-107	0.813	12	P:sodium ion transport; P:deadenylation-independent decapping of nuclear-transcribed mRNA; F:mRNA binding; F:malate transmembrane transporter activity; F:m7G(5')pppN diphosphatase activity; P:malate transmembrane transport; C:cytoplasmic mRNA processing body; F:sodium:dicarboxylate symporter activity; F:protein homodimerization activity; C:vacuole; P:regulation of intracellular pH; C:membrane	EC:3.6.1.30
c	f11893_c0s6	8	low quality protein: uncharacterized loc101214466	3099	20	0	0.7135	1	C:mitochondrion	-
c	f12756_c0s2	8	---NA---	576	0	0	0	0	-	0
c	f12756_c0s3	8	---NA---	593	0	0	0	0	-	0
c	f18026_c0s2	8	---NA---	1424	0	0	0	0	-	0
c	f19446_c0s1	8	proton-dependent oligopeptide or low-affinity nitrate partial	1418	20	0	0.87	3	C:integral to membrane; P:oligopeptide transport; F:transporter activity	-
c	f20332_c0s1	8	amino acid binding	817	20	3.81e-117	0.8295	2	F:amino acid binding; P:metabolic process	-
c	f23654_c0s1	8	PREDICTED: uncharacterized protein LOC100843449 isoform 1	504	6	6.07e-34	0.9267	0	-	0
c	f24118_c0s2	8	---NA---	246	0	0	0	0	-	0
c	f24356_c0s1	8	wpp domain-interacting tail-anchored protein 1-like	833	20	1.32e-101	0.6525	2	C:nuclear envelope; F:identical protein binding	-
c	f24417_c0s1	8	predicted protein	799	9	2.65e-15	0.6222	0	-	0
c	f25182_c0s4	8	trimethylguanosine synthase	1059	20	9.29e-157	0.8215	3	P:7-methylguanosine RNA capping; P:RNA methylation; F:methyltransferase activity	EC:2.1.1.0
c	f25551_c0s1	8	long-chain-alcohol oxidase fao2-like	264	17	3.23e-13	0.8988	6	C:mitochondrion; P:oxidation-reduction process; F:long-chain-alcohol oxidase activity; F:oxidoreductase activity, acting on CH-OH group of donors; F:flavin adenine dinucleotide binding; C:plastid	0
c	f29469_c0s1	8	g protein-coupled receptor kinase 5-like	258	10	3.23e-28	0.879	0	-	0
c	f35612_c0s2	8	protein	594	20	7.81e-50	0.7055	1	C:mitochondrion	-
c	f41360_c0s2	8	transposon protein	473	20	3.18e-87	0.825	2	F:asparaginase activity; F:peptidase activity	EC:3.5.1.1
c	f4198_c0s2	8	protein	1491	20	3.97e-127	0.644	1	C:plastid	-
c	f6008_c0s4	8	---NA---	297	0	0	0	0	-	0
c	f6302_c0s3	8	---NA---	766	0	0	0	0	-	0
c	f6562_c0s1	8	cysteine proteinase	1449	20	2.38e-162	0.5655	2	P:metabolic process; F:cysteine-type peptidase activity	-
c	f72137_c0s1	8	s-beta-bisabolene synthase like	318	20	3.98e-47	0.7975	3	P:metabolic process; F:lyase activity; F:magnesium ion binding	-
c	f7222_c0s35	8	anaphase-promoting complex subunit 7-like	200	1	5.26e-08	0.72	0	-	0
c	f7828_c0s4	8	---NA---	1235	0	0	0	0	-	0
c	f8594_c0s2	8	predicted protein	1029	20	7.14e-71	0.689	1	C:plastid	-
n	f24953_c0s2	8	---NA---	496	0	0	0	0	-	0
n	f29745_c0s1	8	---NA---	529	0	0	0	0	-	0
n	f38888_c0s1	8	tyrosine decarboxylase	317	20	2.41e-44	0.8285	3	F:pyridoxal phosphate binding; F:carboxy-lyase activity; P:cellular amino acid metabolic process	EC:4.1.1.0
n	f42401_c0s1	8	---NA---	348	0	0	0	0	-	0
n	f46559_c0s1	8	---NA---	499	0	0	0	0	-	0
	f10062_c0s6	8	---NA---	229	0	0	0	0	-	0
	f10306_c0s5	8	leucine-rich repeat receptor-like serine threonine-protein kinase bam1-like	216	20	1.05e-35	0.9275	8	F:kinase activity; F:ATP binding; F:protein kinase activity; P:phosphorylation; F:receptor activity; P:protein phosphorylation; F:protein serine/threonine kinase activity; C:cytoplasmic membrane-bounded vesicle	0
	f10397_c0s3	8	---NA---	523	0	0	0	0	-	0
	f10882_c0s11	8	predicted protein	388	4	5.85e-20	0.785	0	-	0
	f10971_c0s2	8	photoperiod independent early flowering1	697	20	1.59e-81	0.8155	14	F:helicase activity; F:nucleic acid binding; F:ATP binding; F:DNA binding; F:transferase activity; P:petal formation; C:SWI/SNF complex; P:petal development; P:defense response to bacterium; F:protein binding; P:negative regulation of flower development; C:cell wall; P:response to cadmium ion; C:chromatin remodeling complex	0
	f11275_c0s1	8	rhomboid-like protein 10	1218	20	1.21e-149	0.8015	3	C:integral to membrane; F:serine-type endopeptidase activity; C:plastid	EC:3.4.21.0
	f1130_c0s4	8	elongation factor 1-alpha	151	20	2e-26	0.999	5	F:translation elongation factor activity; P:translational elongation; P:GTP catabolic process; F:GTPase activity; F:GTP binding	-
	f11417_c0s1	8	---NA---	1211	0	0	0	0	-	0
	f11426_c0s2	8	probable u3 small nucleolar rna-associated protein 7-like	1260	20	0	0.8595	3	F:protein binding; C:CUL4-RING ubiquitin ligase complex; F:nucleotide binding	-
	f11453_c0s2	8	ef hand family protein	1006	20	7.45e-67	0.612	1	F:binding	-
	f11553_c0s2	8	---NA---	1438	0	0	0	0	-	0
	f11778_c0s4	8	---NA---	2179	0	0	0	0	-	0
	f11996_c0s1	8	---NA---	540	0	0	0	0	-	0
	f12116_c0s7	8	---NA---	1973	0	0	0	0	-	0
	f12116_c0s9	8	---NA---	1828	0	0	0	0	-	0
	f12278_c0s2	8	---NA---	504	0	0	0	0	-	0
	f12418_c0s2	8	ataxin-7-like protein 3-like	662	20	5.68e-39	0.8545	5	F:molecular_function; P:biological_process; C:cellular_component; C:membrane; F:transferase activity, transferring phosphorus-containing groups	0
	f12443_c0s3	8	hypothetical protein OsI_27785	1381	20	1.33e-51	0.551	1	C:plastid	-
	f12468_c0s1	8	kinase like protein	693	20	1.78e-104	0.699	4	C:cytoplasmic membrane-bounded vesicle; P:protein autophosphorylation; F:ATP binding; F:protein serine/threonine kinase activity	EC:2.7.11.0
	f12602_c0s1	8	---NA---	408	0	0	0	0	-	0
	f12876_c0s2	8	auxin-induced protein pcnt115-like isoform 1	997	20	9.88e-123	0.9	2	P:oxidation-reduction process; F:oxidoreductase activity	-
	f12951_c0s2	8	glutaredoxin-like protein	722	20	8.99e-62	0.9025	4	P:cell redox homeostasis; C:cytoplasmic membrane-bounded vesicle; F:electron carrier activity; F:protein disulfide oxidoreductase activity	-
	f13039_c0s4	8	---NA---	252	0	0	0	0	-	0
	f13249_c0s2	8	---NA---	2013	0	0	0	0	-	0
	f13347_c0s2	8	nitric oxide synthase interacting protein	435	20	2.46e-42	0.9135	1	F:zinc ion binding	-
	f13758_c0s1	8	protein	638	20	1.49e-88	0.541	5	F:binding; C:mitochondrion; F:molecular_function; P:biological_process; C:cellular_component	0
	f14079_c0s1	8	vascular plant one zinc finger protein	305	20	2.26e-37	0.633	0	-	0
	f14094_c0s2	8	nucleotidyltransferase domain containing expressed	873	20	0	0.898	1	F:polynucleotide adenylyltransferase activity	EC:2.7.7.19
	f14431_c0s10	8	---NA---	1033	0	0	0	0	-	0
	f14773_c0s1	8	glucan endo- -beta-glucosidase 13-like	556	20	5.73e-110	0.881	4	P:carbohydrate metabolic process; C:cytoplasmic membrane-bounded vesicle; F:glucan endo-1,3-beta-D-glucosidase activity; F:cation binding	EC:3.2.1.39
	f14915_c0s2	8	retrotransposon unclassified	2729	15	1.95e-22	0.53	4	C:membrane; F:RNA binding; P:RNA-dependent DNA replication; F:RNA-directed DNA polymerase activity	0
	f15196_c0s2	8	uncharacterized loc101210078	925	20	9.44e-117	0.8095	1	C:mitochondrion	-
	f15354_c0s4	8	---NA---	667	0	0	0	0	-	0
	f15368_c0s2	8	duf231 domain containing family protein	1843	20	0	0.8535	1	C:cytoplasmic membrane-bounded vesicle	-
	f15776_c0s2	8	---NA---	2219	0	0	0	0	-	0
	f15908_c0s15	8	pentatricopeptide repeat-containing protein at5g27270-like	858	20	1.74e-131	0.679	2	F:binding; C:plastid	-
	f16186_c0s1	8	---NA---	653	0	0	0	0	-	0
	f16512_c0s2	8	wpp domain-interacting protein 1-like	358	20	1.45e-44	0.763	1	C:plastid	0
	f16600_c0s3	8	dna polymerase iii like protein	1797	20	0	0.726	6	F:DNA-directed DNA polymerase activity; P:DNA replication; F:DNA binding; C:DNA polymerase III complex; F:ATP binding; F:nucleoside-triphosphatase activity	EC:2.7.7.7; EC:3.6.1.15
	f17021_c0s4	8	neutral alkaline expressed	1282	20	3.41e-72	0.6945	2	F:hydrolase activity; P:metabolic process	-
	f17317_c0s2	8	---NA---	1322	0	0	0	0	-	0
	f17392_c0s2	8	pentatricopeptide repeat-containing protein	1280	20	4.83e-94	0.6335	3	F:kinase activity; P:cellular metabolic process; C:plastid	-
	f17398_c0s6	8	phospholipid:diacylglycerol acyltransferase 1-like	2809	20	8.41e-14	0.6805	7	P:lipid metabolic process; C:vacuole; F:phosphatidylcholine-sterol O-acyltransferase activity; C:endoplasmic reticulum; F:phospholipid:diacylglycerol acyltransferase activity; F:transferase activity;	0
	f17398_c0s7	8	phospholipid:diacylglycerol acyltransferase 1-like	2913	20	8.91e-14	0.6805	7	P:lipid metabolic process; C:vacuole; F:phosphatidylcholine-sterol O-acyltransferase activity; C:endoplasmic reticulum; F:phospholipid:diacylglycerol acyltransferase activity; F:transferase activity;	0
	f17586_c0s2	8	e3 ubiquitin-protein ligase synoviolin-like	856	20	8.48e-86	0.857	4	C:cytoplasmic membrane-bounded vesicle; C:plasma membrane; P:ER-associated protein catabolic process; F:zinc ion binding	-
	f17845_c0s2	8	cytidine deoxycytidylate deaminase-like protein	1152	20	0	0.7145	1	F:catalytic activity	-
	f18012_c0s2	8	mutator-like transposase	779	20	3.88e-24	0.488	0	-	0
	f18239_c0s2	8	trna (cytidine -2 -o)-methyltransferase-like	866	20	7.46e-131	0.8485	9	P:tRNA methylation; F:S-adenosylmethionine-dependent methyltransferase activity; F:tRNA methyltransferase activity; F:sequence-specific DNA binding transcription factor activity; F:sequence-specific DNA binding; F:RNA binding; C:nucleus; C:mitochondrion; P:cellular response to nitrogen starvation	-
	f18305_c0s1	8	---NA---	370	0	0	0	0	-	0
	f18464_c0s1	8	predicted protein	619	17	7.09e-102	0.7071	1	F:protein binding	0
	f18559_c0s2	8	dirigent protein	671	20	2.68e-61	0.8065	3	C:cytoplasmic membrane-bounded vesicle; P:defense response; P:lignan biosynthetic process	-
	f18672_c0s1	8	l-type lectin-domain containing receptor kinase -like	2279	20	0	0.788	6	F:receptor activity; C:cytoplasmic membrane-bounded vesicle; P:protein phosphorylation; F:ATP binding; C:membrane; F:protein serine/threonine kinase activity	EC:2.7.11.0
	f18707_c0s1	8	bacterial-induced peroxidase precursor	686	20	4.81e-95	0.806	5	P:response to oxidative stress; C:cytoplasmic membrane-bounded vesicle; F:heme binding; F:peroxidase activity; P:oxidation-reduction process	EC:1.11.1.7
	f19135_c0s3	8	lyr family of fe s cluster biogenesis protein	434	15	1.14e-14	0.8847	1	C:mitochondrion	-
	f19237_c0s2	8	glial fibrillary acidic protein	1025	20	1.12e-178	0.978	17	F:integrin binding; P:Bergmann glial cell differentiation; P:response to wounding; P:positive regulation of Schwann cell proliferation; P:extracellular matrix organization; C:membrane fraction; C:cell body; P:neuron projection regeneration; C:intermediate filament; C:cytoplasm; P:long-term synaptic potentiation; P:regulation of neurotransmitter uptake; P:intermediate filament organization; C:cell…	-
	f19303_c0s5	8	---NA---	781	0	0	0	0	-	0
	f19350_c0s2	8	---NA---	620	0	0	0	0	-	0
	f19375_c0s2	8	protein pns1	838	20	1.7e-50	0.82	1	C:integral to membrane	-
	f19683_c0s10	8	---NA---	669	0	0	0	0	-	0
	f19689_c0s3	8	calcineurin-like metallo-phosphoesterase-like protein	594	20	4.31e-24	0.814	4	C:cytoplasmic membrane-bounded vesicle; C:endomembrane system; F:molecular_function; P:biological_process	0
	f19885_c0s2	8	protein kinase superfamily protein	1165	20	0	0.878	6	F:receptor activity; C:cytoplasmic membrane-bounded vesicle; F:protein tyrosine kinase activity; P:protein phosphorylation; F:ATP binding; F:protein serine/threonine kinase activity	EC:2.7.10.0; EC:2.7.11.0
	f19933_c0s2	8	glycosyl transferase family 1 protein	1555	20	0	0.9195	2	F:transferase activity, transferring glycosyl groups; P:biosynthetic process	-
	f20031_c0s5	8	---NA---	1416	0	0	0	0	-	0
	f20981_c0s1	8	prolyl 4-hydroxylase 8-3	421	13	2.41e-13	0.8731	6	P:oxidation-reduction process; F:oxidoreductase activity, acting on paired donors, with incorporation or reduction of molecular oxygen; F:oxidoreductase activity; F:iron ion binding; F:L-ascorbic acid binding; C:mitochondrion	0
	f21174_c0s2	8	catalytic hydrolase	495	20	2.68e-68	0.8755	1	F:hydrolase activity	-
	f21407_c0s2	8	predicted protein	471	6	3.53e-26	0.615	0	-	0
	f21529_c0s2	8	protein kinase and pp2c-like domain-containing	1617	20	0	0.7945	5	F:protein serine/threonine phosphatase activity; P:transport; P:protein phosphorylation; F:ATP binding; F:protein serine/threonine kinase activity	EC:2.7.11.0
	f21614_c0s4	8	amidohydrolase family protein	958	20	1.35e-144	0.8095	3	C:cytoplasmic membrane-bounded vesicle; C:perinuclear region of cytoplasm; F:hydrolase activity, acting on carbon-nitrogen (but not peptide) bonds	-
	f2254_c0s14	8	cell division protein aaa atpase family	156	20	1.21e-24	0.969	5	F:ATP binding; F:nucleotide binding; P:cell division; F:nucleoside-triphosphatase activity; C:cytoplasmic membrane-bounded vesicle	0
	f22547_c0s2	8	cytochrome b5	813	20	3.45e-64	0.7345	3	F:heme binding; C:cytoplasmic membrane-bounded vesicle; P:electron transport chain	-
	f22879_c0s4	8	---NA---	552	0	0	0	0	-	0
	f23153_c0s2	8	f-box domain containing protein	673	20	1.25e-27	0.4865	0	-	0
	f23257_c0s4	8	predicted protein	1675	20	0	0.5535	1	C:plastid	0
	f23394_c0s6	8	amino acid binding	782	20	1.07e-133	0.7825	2	F:amino acid binding; P:metabolic process	-
	f23712_c0s1	8	---NA---	467	0	0	0	0	-	0
	f24169_c0s2	8	probable s-acyltransferase at3g60800-like	487	20	1.42e-32	0.704	4	C:membrane; C:mitochondrion; F:zinc ion binding; C:plastid	-
	f24212_c0s2	8	f-box protein at1g10780-like	662	20	1.73e-121	0.878	0	-	0
	f24249_c0s2	8	---NA---	883	0	0	0	0	-	0
	f24334_c0s2	8	---NA---	350	0	0	0	0	-	0
	f24616_c0s4	8	---NA---	912	0	0	0	0	-	0
	f25298_c0s5	8	asparaginyl-trna cytoplasmic 3	2253	20	1.03e-27	0.7465	2	F:aminoacyl-tRNA ligase activity; P:tRNA aminoacylation for protein translation	-
	f25592_c0s1	8	protein	275	20	1.17e-16	0.8555	4	C:membrane; C:mitochondrion; F:inositol phosphoceramide synthase activity; P:sphingolipid biosynthetic process	0
	f25780_c0s2	8	ulp1 protease	1898	20	0	0.6395	1	F:hydrolase activity	-
	f26638_c0s2	8	tpa: far1-domain family sequence	1868	20	0	0.802	5	F:sequence-specific DNA binding transcription factor activity; F:sequence-specific DNA binding; F:zinc ion binding; C:plastid; P:regulation of transcription, DNA-dependent	-
	f26774_c0s2	8	---NA---	781	0	0	0	0	-	0
	f26779_c0s2	8	nbs-lrr class disease resistance protein	1336	20	2.85e-180	0.6385	3	P:defense response; P:apoptotic process; F:ATP binding	0
	f27162_c0s2	8	tpa: histone-lysine n-methyltransferase family protein	653	7	3.21e-67	0.6457	9	F:transferase activity; P:methylation; F:methyltransferase activity; C:chromosome; C:nucleus; F:zinc ion binding; F:histone-lysine N-methyltransferase activity; P:chromatin modification; P:histone lysine methylation	0
	f27753_c0s1	8	---NA---	605	0	0	0	0	-	0
	f2828_c0s2	8	thioredoxin reductase	1716	20	0	0.868	6	C:cytoplasm; F:flavin adenine dinucleotide binding; F:thioredoxin-disulfide reductase activity; P:removal of superoxide radicals; P:cell redox homeostasis; P:oxidation-reduction process	EC:1.8.1.9
	f28455_c0s2	8	---NA---	581	0	0	0	0	-	0
	f28768_c0s1	8	embryogenesis transmembrane	791	20	8.78e-64	0.766	1	C:membrane	0
	f29591_c0s1	8	---NA---	592	0	0	0	0	-	0
	f29784_c0s7	8	retrotransposon unclassified	1579	20	8.94e-49	0.5385	5	C:plastid; C:mitochondrion; F:RNA binding; P:RNA-dependent DNA replication; F:RNA-directed DNA polymerase activity	0
	f29859_c0s2	8	---NA---	335	0	0	0	0	-	0
	f29908_c0s3	8	receptor-like kinase-like	844	20	8.16e-42	0.5185	2	C:cytoplasmic part; C:intracellular membrane-bounded organelle	-
	f30055_c0s2	8	dna binding and zinc-finger domain-containing protein	1290	20	0	0.7265	1	F:zinc ion binding	-
	f30734_c0s1	8	atp binding	1843	20	0	0.7525	1	C:mitochondrion	-
	f30944_c0s1	8	---NA---	889	0	0	0	0	-	0
	f31190_c0s3	8	protein	638	20	4.86e-71	0.8305	2	C:exocyst; P:exocytosis	-
	f31962_c0s1	8	---NA---	631	0	0	0	0	-	0
	f32294_c0s2	8	beta-actin	250	20	5.49e-52	1	4	C:cytoskeleton; C:cytoplasm; F:ATP binding; F:identical protein binding	-
	f32768_c0s1	8	gda1 cd39 family expressed	491	20	2.97e-102	0.8595	2	C:cytoplasmic membrane-bounded vesicle; F:hydrolase activity	-
	f33999_c0s1	8	protein	640	20	9.31e-100	0.7005	1	C:vacuolar membrane	-
	f34141_c0s2	8	---NA---	837	0	0	0	0	-	0
	f34278_c0s1	8	---NA---	1204	0	0	0	0	-	0
	f37283_c0s1	8	integral membrane transporter-like protein	508	3	2.2e-17	0.78	1	C:membrane	0
	f37385_c0s1	8	kinesin-like protein kifc3-like	1248	20	6.05e-180	0.6995	6	P:microtubule-based movement; F:ATP binding; C:plastid; C:mitochondrion; F:microtubule motor activity; C:microtubule	-
	f37385_c0s3	8	kinesin-like protein kifc3-like	1342	20	5.02e-145	0.8265	6	P:microtubule-based movement; F:ATP binding; C:plastid; C:mitochondrion; F:microtubule motor activity; C:microtubule	-
	f39064_c0s3	8	---NA---	247	0	0	0	0	-	0
	f40077_c0s2	8	nodulation protein h-like	590	20	3.47e-133	0.8625	2	C:cytoplasmic membrane-bounded vesicle; F:sulfotransferase activity	EC:2.8.2.0
	f40333_c0s2	8	---NA---	808	0	0	0	0	-	0
	f41798_c0s1	8	dna-directed rna polymerase d subunit 1-like	766	20	2.35e-75	0.6575	5	F:copper ion binding; P:oxidation-reduction process; F:quinone binding; F:primary amine oxidase activity; P:amine metabolic process	EC:1.4.3.21
	f42967_c0s1	8	---NA---	1447	0	0	0	0	-	0
	f43746_c0s1	8	protein xri1-like	906	20	4.98e-149	0.608	1	P:cellular process	-
	f44230_c0s1	8	iq calmodulin-binding motif family protein	1068	19	3.39e-60	0.6805	1	C:mitochondrion	-
	f5137_c0s2	8	---NA---	1143	0	0	0	0	-	0
	f5191_c0s1	8	---NA---	775	0	0	0	0	-	0
	f5520_c0s1	8	nbs-lrr type protein	4159	20	0	0.6375	3	P:defense response; P:apoptotic process; F:ATP binding	-
	f55490_c0s1	8	probable carboxylesterase 2-like	480	2	2.73e-22	0.56	0	-	0
	f58718_c0s2	8	cortical cell-delineating protein precursor	423	20	1.62e-38	0.9205	3	P:lipid transport; C:cytoplasmic membrane-bounded vesicle; F:lipid binding	-
	f5960_c0s1	8	---NA---	1186	0	0	0	0	-	0
	f60785_c0s2	8	dna mismatch repair protein	373	20	3.91e-31	0.9045	6	F:ATP binding; P:DNA repair; F:mismatched DNA binding; P:mismatch repair; F:nuclease activity; C:intracellular	0
	f6393_c0s1	8	predicted protein	987	20	3.88e-62	0.855	2	C:chloroplast thylakoid membrane; C:mitochondrion	-
	f6661_c0s8	8	lrgb-like family protein	473	20	9.89e-50	0.9225	2	C:cytoplasmic membrane-bounded vesicle; C:membrane	-
	f6710_c0s2	8	transformer-2 protein	582	20	4.84e-57	0.8705	4	F:nucleic acid binding; C:ribonucleoprotein complex; F:nucleotide binding; C:chloroplast	-
	f7371_c0s1	8	calcineurin subunit b	1149	20	3.55e-114	0.881	1	F:calcium ion binding	-
	f7670_c0s7	8	---NA---	1217	0	0	0	0	-	0
	f8623_c0s2	8	---NA---	280	0	0	0	0	-	0
	f8648_c0s2	8	embr-h2 protein expressed	1564	20	1.2e-143	0.729	5	C:membrane; C:cytoplasmic membrane-bounded vesicle; F:metal ion binding; P:proteolysis; F:peptidase activity	-
	f9356_c0s3	8	probable lrr receptor-like serine threonine-protein kinase at1g06840-like	2668	20	0	0.719	6	C:cytoplasmic membrane-bounded vesicle; C:plasma membrane; P:protein phosphorylation; F:ATP binding; F:protein serine/threonine kinase activity; P:transmembrane receptor protein tyrosine kinase signaling pathway	EC:2.7.11.0
	f9446_c0s2	8	---NA---	282	0	0	0	0	-	0
	f9530_c0s1	8	---NA---	1519	0	0	0	0	-	0
	f9550_c0s6	8	pentatricopeptide repeat-containing protein at1g31920-like	1276	20	0	0.7205	1	F:binding	-
	f9668_c0s2	8	2-succinylbenzoate-- chloroplastic peroxisomal-like	2028	20	0	0.6965	4	C:peroxisome; C:chloroplast; P:phylloquinone biosynthetic process; F:o-succinylbenzoate-CoA ligase activity	EC:6.2.1.26
	f9830_c0s2	8	protease do-like chloroplastic-like	805	20	1.72e-129	0.8495	8	P:photosystem II repair; F:translation elongation factor activity; F:serine-type endopeptidase activity; C:chloroplast thylakoid lumen; P:proteolysis; P:oxidation-reduction process; P:translational elongation; F:2-alkenal reductase [NAD(P)] activity	EC:3.4.21.0; EC:1.3.1.74
	f9914_c0s1	8	---NA---	379	0	0	0	0	-	0
c	f1114_c0s2	9	---NA---	273	0	0	0	0	-	0
c	f15834_c0s1	9	---NA---	716	0	0	0	0	-	0
c	f17474_c0s1	9	---NA---	158	0	0	0	0	-	0
c	f17669_c0s1	9	esterase precursor	928	20	1.08e-133	0.687	3	F:hydrolase activity, acting on ester bonds; C:cytoplasmic membrane-bounded vesicle; P:lipid metabolic process	-
c	f189_c1s1	9	cold-responsive protein wcor14	755	15	2.31e-55	0.678	0	-	0
c	f21319_c0s2	9	chromodomain helicase-dna-binding protein	2416	20	0	0.6365	1	F:metal ion binding	-
c	f23434_c0s1	9	predicted protein	2224	20	0	0.615	1	C:plastid	0
c	f5056_c0s2	9	---NA---	557	0	0	0	0	-	0
c	f883_c0s1	9	---NA---	366	0	0	0	0	-	0
c	f8852_c0s1	9	phospholipase a1- chloroplastic-like	1863	20	0	0.762	3	F:triglyceride lipase activity; C:plastid; P:lipid metabolic process	EC:3.1.1.3
n	f10968_c0s3	9	beta purothionin	661	20	6.62e-14	0.6525	2	C:extracellular region; P:defense response	-
n	f15687_c0s1	9	proteolipid isoform cra_a	1720	1	1.54e-19	0.78	8	F:structural constituent of myelin sheath; P:integrin-mediated signaling pathway; C:compact myelin; P:central nervous system myelination; P:positive regulation of gene expression; P:long-chain fatty acid biosynthetic process; P:cell maturation; C:integral to plasma membrane	-
	f10749_c0s1	9	37 kda inner envelope membrane chloroplastic-like	366	20	1.08e-28	0.8465	3	P:methylation; C:plastid; F:methyltransferase activity	EC:2.1.1.0
	f1144_c0s1	9	pathogenesis-related protein 4	754	20	8.88e-71	0.8535	7	P:defense response to bacterium; ; C:cytoplasmic membrane-bounded vesicle; C:cell wall; P:defense response to fungus; F:chitin binding; C:extracellular region	-
	f1160_c0s16	9	---NA---	1286	0	0	0	0	-	0
	f1160_c0s18	9	---NA---	1285	0	0	0	0	-	0
	f11800_c0s2	9	terpene synthase 7	2092	20	0	0.748	3	P:metabolic process; F:lyase activity; F:magnesium ion binding	-
	f14466_c0s1	9	mitochondrial chaperone bcs1	578	20	1.27e-43	0.822	2	F:ATP binding; F:nucleoside-triphosphatase activity	EC:3.6.1.15
	f14556_c0s1	9	aldehyde oxidase	451	20	2.09e-78	0.8985	10	F:iron ion binding; F:electron carrier activity; F:flavin adenine dinucleotide binding; P:oxidation-reduction process; F:2 iron, 2 sulfur cluster binding; F:oxidoreductase activity; F:iron-sulfur cluster binding; F:catalytic activity; F:metal ion binding; F:aldehyde oxidase activity	0
	f16885_c0s2	9	125 kda kinesin-related	3384	20	0	0.7065	5	P:microtubule-based movement; C:plasma membrane; F:ATP binding; F:microtubule motor activity; C:microtubule	-
	f17108_c0s2	9	protein	2356	20	0	0.753	4	F:iron ion binding; P:protein phosphorylation; F:ATP binding; F:protein serine/threonine kinase activity	EC:2.7.11.0
	f17785_c0s1	9	ferritin heavy chain	897	20	6.43e-123	0.9435	13	C:intracellular ferritin complex; C:cytosol; F:ferric iron binding; P:oxidation-reduction process; C:mitochondrion; P:post-Golgi vesicle-mediated transport; F:ferroxidase activity; P:cellular membrane organization; P:immune response; P:negative regulation of cell proliferation; P:intracellular sequestering of iron ion; P:iron ion transport; F:protein binding	EC:1.16.3.1
	f17796_c0s1	9	eukaryotic translation elongation factor 1 alpha 1	1702	20	0	0.997	11	C:cytosol; F:translation elongation factor activity; C:eukaryotic translation elongation factor 1 complex; P:translational elongation; P:anti-apoptosis; P:GTP catabolic process; F:protein binding; C:neuronal cell body; F:GTPase activity; F:GTP binding; C:nucleus	-
	f18056_c0s1	9	beta-glucosidase isozyme 2 precursor	700	20	4.94e-111	0.812	5	F:hydrolase activity, hydrolyzing O-glycosyl compounds; P:carbohydrate metabolic process; C:cytoplasmic membrane-bounded vesicle; C:mitochondrion; F:cation binding	EC:3.2.1.0
	f18623_c0s1	9	cytochrome c oxidoreductase	1013	20	2.99e-89	0.801	3	C:integral to plasma membrane; F:sugar transmembrane transporter activity; P:carbohydrate transport	-
	f19227_c0s1	9	synaptosomal-associated protein 25	1819	20	5.43e-137	0.979	34	P:glutamate secretion; C:membrane raft; C:axonal growth cone; C:trans-Golgi network; P:sleep; C:lamellipodium; F:SNAP receptor activity; P:axonogenesis; C:actin cytoskeleton; P:regulation of synapse assembly; C:synaptobrevin 2-SNAP-25-syntaxin-1a-complexin I complex; C:synaptosome; C:filopodium; P:energy reserve metabolic process; F:protein N-terminus binding; P:growth hormone secretion; F:myosin…	-
	f19993_c0s1	9	nadh dehydrogenase subunit 5	1542	20	0	0.9885	5	F:NADH dehydrogenase (ubiquinone) activity; P:transport; C:mitochondrial respiratory chain complex I; C:integral to membrane; P:ATP synthesis coupled electron transport	EC:1.6.5.3
	f20918_c0s1	9	peroxidase family expressed	1128	20	0	0.8535	5	P:response to oxidative stress; C:cytoplasmic membrane-bounded vesicle; F:heme binding; F:peroxidase activity; P:oxidation-reduction process	EC:1.11.1.7
	f22447_c0s1	9	clusterin	1680	20	0	0.8705	9	P:response to virus; C:mitochondrion; P:response to misfolded protein; C:chromaffin granule; F:misfolded protein binding; C:extracellular matrix; P:negative regulation of apoptotic process; P:negative regulation of protein homooligomerization; C:spherical high-density lipoprotein particle	-
	f34852_c0s1	9	terpene synthase 2	1006	20	1.98e-139	0.755	1	C:plastid	-
	f4334_c0s3	9	predicted protein	1760	20	0	0.6995	1	C:cytoplasmic membrane-bounded vesicle	-
	f6850_c0s2	9	burp domain-containing protein	1693	20	4.76e-149	0.8205	0	-	0
	f7920_c0s1	9	---NA---	325	0	0	0	0	-	0
	f9312_c0s1	9	spx domain-containing protein 1-like	1017	20	1.35e-126	0.7975	1	F:receptor activity	0
	f9455_c0s1	9	replication factor c subunit 3-like	999	20	0	0.927	9	P:sodium ion transport; F:nucleoside-triphosphatase activity; P:DNA replication; F:bile acid:sodium symporter activity; F:DNA binding; F:ATP binding; C:membrane; C:nucleus; P:embryo development ending in seed dormancy	EC:3.6.1.15
	f9821_c0s1	9	jc1348hypothetical 18k protein - goldfish mitochondrion	1577	4	1.76e-16	0.865	0	-	0
c	f12_c0s1	10	rdrp_lolv ame: full=rna-directed rna polymerase includes: ame: full=helicase	119	1	1.28e-12	0.89	17	F:transferase activity; F:mRNA methyltransferase activity; F:helicase activity; P:RNA processing; P:viral genome replication; F:RNA-directed RNA polymerase activity; F:hydrolase activity; F:oxidoreductase activity, acting on single donors with incorporation of molecular oxygen, incorporation of two atoms of oxygen; F:nucleotide binding; P:mRNA methylation; F:ATP binding; F:RNA binding; P:oxidatio…	0
c	f2058_c0s1	10	tpa: bzip transcription factor superfamily protein	1399	20	1.35e-148	0.6745	2	P:transcription, DNA-dependent; F:DNA binding	-
c	f342_c0s1	10	zeamatin-like protein	1001	20	5.15e-123	0.8625	1	C:cytoplasmic membrane-bounded vesicle	-
c	f4363_c0s1	10	vacuolar defense protein	533	20	2.33e-68	0.94	6	P:defense response to bacterium; ; P:plant-type hypersensitive response; C:cytoplasmic membrane-bounded vesicle; P:defense response to fungus; P:killing of cells of other organism	-
c	f6_c0s2	10	---NA---	123	0	0	0	0	-	0
	f10727_c0s1	10	---NA---	3654	0	0	0	0	-	0
	f10795_c0s2	10	aminopeptidase c	2625	20	0	0.854	3	P:proteolysis; C:chloroplast; F:serine-type peptidase activity	-
	f1219_c0s2	10	ethylene-responsive element binding protein 2	1269	20	1.84e-65	0.601	3	F:sequence-specific DNA binding transcription factor activity; C:nucleus; P:regulation of transcription, DNA-dependent	-
	f18987_c0s1	10	patatin-like phospholipase family expressed	659	20	2.44e-58	0.7755	2	F:hydrolase activity; P:lipid metabolic process	-
	f23149_c0s1	10	rnase h domain-containing protein	1436	20	0	0.6885	1	F:nuclease activity	-
	f27350_c0s1	10	cytochrome p450 89a2-like	1243	20	1.23e-122	0.6605	1	F:metal ion binding	-
	f5024_c0s1	10	---NA---	402	0	0	0	0	-	0
	f5162_c0s2	10	ubiquitin domain containing 1	669	20	5.82e-66	0.859	1	F:protein binding	-
	f5526_c0s2	10	---NA---	776	0	0	0	0	-	0
	f5575_c0s2	10	regulator of chromosome condensation family protein	1351	20	0	0.8745	2	F:chromatin binding; F:Ran GTPase binding	-
	f7305_c0s2	10	chromatin remodeling complex subunit	6925	20	0	0.712	6	P:cellular process; F:metal ion binding; F:DNA binding; C:cytoplasmic membrane-bounded vesicle; F:ATP binding; F:helicase activity	-
	f7413_c0s2	10	disease resistance protein rga2-like	3464	20	0	0.6185	5	P:defense response; P:apoptotic process; F:ATP binding; F:nucleotide binding; F:nucleoside-triphosphatase activity	0
	f8964_c0s1	10	---NA---	610	0	0	0	0	-	0
	f9081_c0s1	10	ferritin 1a	927	20	1.37e-133	0.9775	6	P:cellular iron ion homeostasis; F:ferric iron binding; F:ferroxidase activity; C:chloroplast; P:iron ion transport; P:oxidation-reduction process	EC:1.16.3.1
	f9117_c0s2	10	predicted protein	1681	20	0	0.7935	0	-	0
	f9601_c0s1	10	protein	2848	20	0	0.747	3	F:phosphatidylinositol binding; P:signal transduction; C:plasma membrane	-
c	f1151_c0s2	11	late embryogenesis abundant protein lea14-a	890	20	3.87e-88	0.834	1	P:response to desiccation	-
c	f17827_c0s1	11	hsp70 protein	185	20	4.55e-32	0.9685	2	F:ATP binding; P:response to stress	-
c	f18460_c0s1	11	tpa: 1-phosphatidylinositol-4-phosphate 5-kinase zinc ion binding family	3312	20	0	0.738	4	P:phosphatidylinositol phosphorylation; F:ATP binding; P:cellular protein metabolic process; F:phosphatidylinositol phosphate kinase activity	-
c	f18620_c0s6	11	multisubstrate pseudouridine synthase 7-like	1409	20	0	0.763	1	P:pseudouridine synthesis	-
c	f19905_c0s1	11	---NA---	502	0	0	0	0	-	0
c	f21477_c0s5	11	hipl1	2077	20	0	0.727	2	C:cytoplasmic membrane-bounded vesicle; C:mitochondrion	-
c	f2178_c0s4	11	---NA---	176	0	0	0	0	-	0
c	f7222_c0s12	11	---NA---	1119	0	0	0	0	-	0
n	f43775_c0s1	11	tick partial	749	20	2.26e-35	0.5235	2	F:nucleic acid binding; P:cellular process	-
	f10270_c0s1	11	atpase inhibitor	707	15	1.6e-20	0.75	4	F:enzyme inhibitor activity; P:negative regulation of nucleotide metabolic process; P:negative regulation of catalytic activity; C:mitochondrion	-
	f10422_c0s4	11	protein kinase	491	20	7.99e-80	0.744	1	C:cytoplasmic membrane-bounded vesicle	-
	f14517_c0s2	11	hypothetical protein	1718	20	2.39e-72	0.461	0	-	0
	f14925_c0s1	11	---NA---	133	0	0	0	0	-	0
	f15153_c0s2	11	---NA---	1242	0	0	0	0	-	0
	f1575_c0s1	11	chlorophyll a-b binding protein chloroplastic-like isoform 1	992	4	1e-08	0.84	4	C:chloroplast; C:membrane; P:photosynthesis; P:photosynthesis, light harvesting	0
	f16116_c0s1	11	---NA---	415	0	0	0	0	-	0
	f16116_c0s3	11	ap2 erebp transcription factor superfamily protein	842	16	1.06e-43	0.6944	6	P:regulation of transcription, DNA-dependent; P:transcription, DNA-dependent; C:nucleus; F:sequence-specific DNA binding transcription factor activity; F:DNA binding; C:plastid	0
	f16701_c0s1	11	nicotianamine aminotransferase	288	20	5.8e-26	0.9125	12	F:transferase activity; F:pyridoxal phosphate binding; P:biosynthetic process; F:nicotianamine aminotransferase activity; P:cellular amino acid metabolic process; P:1-aminocyclopropane-1-carboxylate biosynthetic process; F:transaminase activity; F:catalytic activity; F:transferase activity, transferring nitrogenous groups; F:1-aminocyclopropane-1-carboxylate synthase activity; C:plastid; P:iron i…	0
	f16717_c0s3	11	c3h2c3 ring-finger protein	1822	20	0	0.7645	1	F:zinc ion binding	-
	f17708_c0s1	11	---NA---	504	0	0	0	0	-	0
	f17742_c0s1	11	probable carboxylesterase 7-like	481	20	7.78e-45	0.7455	1	C:cytoplasmic membrane-bounded vesicle	-
	f18208_c0s1	11	serine threonine-protein kinase ctr1-like	1889	20	0	0.7035	6	F:protein tyrosine kinase activity; P:protein phosphorylation; F:ATP binding; F:protein serine/threonine kinase activity; C:plastid; C:mitochondrion	EC:2.7.10.0; EC:2.7.11.0
	f20053_c0s1	11	rna-directed dna methylation 4	1193	20	1.38e-153	0.7585	4	P:DNA methylation; P:chromatin silencing; F:sequence-specific DNA binding transcription factor activity; P:post-embryonic development	-
	f20144_c0s2	11	protein phosphatase 2c	1067	20	3.58e-145	0.776	4	P:protein dephosphorylation; F:metal ion binding; F:protein serine/threonine phosphatase activity; C:protein serine/threonine phosphatase complex	-
	f20701_c0s2	11	probable carboxylesterase 2-like	520	20	8.37e-60	0.6265	3	F:hydrolase activity; P:metabolic process; F:receptor activity	0
	f20704_c0s3	11	polyketide hydroxylase-like	1657	20	0	0.806	3	P:embryo development ending in seed dormancy; F:monooxygenase activity; P:oxidation-reduction process	-
	f2299_c0s4	11	---NA---	796	0	0	0	0	-	0
	f30357_c0s1	11	nitrate transporter -like	1130	20	2.31e-131	0.8555	3	C:membrane; P:oligopeptide transport; F:transporter activity	-
	f3331_c0s5	11	---NA---	3113	0	0	0	0	-	0
	f42366_c0s1	11	---NA---	792	0	0	0	0	-	0
	f4534_c0s9	11	tsn1	823	20	4e-85	0.562	2	P:cellular process; F:nucleotide binding	-
	f6649_c0s1	11	---NA---	672	0	0	0	0	-	0
	f6683_c0s1	11	5 -amp-activated protein kinase-like protein	1086	20	2.78e-168	0.7395	1	C:plastid	-
	f9588_c0s1	11	nbs-lrr disease resistance protein homologue	1559	20	0	0.7625	5	P:apoptotic process; P:defense response; C:cytoplasmic membrane-bounded vesicle; F:ATP binding; C:mitochondrion	-
c	f10480_c0s2	12	novel plant snare 13-like	1081	20	8.09e-12	0.8815	0	-	0
c	f1110_c0s1	12	---NA---	232	0	0	0	0	-	0
c	f11433_c0s2	12	transcription factor myc4	1128	20	3.84e-82	0.6675	5	F:transcription regulator activity; F:DNA binding; P:response to chitin; C:nucleus; P:regulation of transcription, DNA-dependent	-
c	f11784_c0s1	12	---NA---	138	0	0	0	0	-	0
c	f12185_c0s1	12	PREDICTED: uncharacterized protein LOC100829433	2269	20	0	0.733	1	F:zinc ion binding	0
c	f12226_c0s2	12	---NA---	1387	0	0	0	0	-	0
c	f12983_c0s1	12	heat shock cognate 70 kda	127	20	1.23e-20	0.963	6	F:protease binding; P:defense response to fungus; F:ATP binding; C:cytoplasm; P:defense response to bacterium; P:response to heat	-
c	f14971_c0s2	12	---NA---	190	0	0	0	0	-	0
c	f18018_c0s6	12	protein	670	20	1.03e-54	0.7165	0	-	0
c	f1873_c0s3	12	---NA---	163	0	0	0	0	-	0
c	f2043_c0s1	12	heat shock protein 70	140	20	6.3e-18	0.916	2	F:ATP binding; P:response to stress	-
c	f21025_c0s1	12	---NA---	1436	0	0	0	0	-	0
c	f2228_c0s1	12	---NA---	112	0	0	0	0	-	0
c	f2436_c0s4	12	transcription factor org2-like	358	20	4.31e-34	0.7405	1	C:nucleus	-
c	f2647_c0s8	12	protein kinase	1259	20	2.76e-168	0.9405	8	P:protein autophosphorylation; F:ferrochelatase activity; P:heme biosynthetic process; F:protein serine/threonine kinase activity; F:ATP binding; F:protein binding; P:mRNA processing; C:chloroplast	EC:4.99.1.1; EC:2.7.11.0
c	f26791_c0s6	12	---NA---	1456	0	0	0	0	-	0
c	f29429_c0s1	12	---NA---	374	0	0	0	0	-	0
c	f3533_c0s6	12	sterile alpha motif domain-containing protein	817	20	3.37e-82	0.9575	1	C:cytoplasmic membrane-bounded vesicle	-
c	f36875_c0s1	12	---NA---	677	0	0	0	0	-	0
c	f3721_c0s1	12	oligopeptide transporter 3-like	250	19	2.01e-21	0.7716	6	C:membrane; C:cytoplasmic membrane-bounded vesicle; P:transmembrane transport; F:oligopeptide transporter activity; P:oligopeptide transport; P:cellular metal ion homeostasis	0
c	f3810_c0s1	12	heat shock cognate 70 kda	121	20	1.59e-19	1	2	F:ATP binding; F:nucleotide binding	0
c	f38172_c0s1	12	---NA---	432	0	0	0	0	-	0
c	f4245_c0s4	12	f-box kelch-repeat protein at2g44130-like	810	20	5.19e-85	0.7625	2	F:kinase activity; P:phosphorylation	-
c	f472_c0s1	12	---NA---	404	0	0	0	0	-	0
c	f472_c0s3	12	---NA---	405	0	0	0	0	-	0
c	f4920_c0s1	12	---NA---	655	0	0	0	0	-	0
c	f5426_c0s1	12	---NA---	246	0	0	0	0	-	0
c	f5489_c0s1	12	---NA---	410	0	0	0	0	-	0
c	f5829_c0s1	12	kda proline-rich protein	239	20	6.67e-38	0.905	2	P:lipid transport; C:cytoplasmic membrane-bounded vesicle	-
c	f6004_c0s1	12	oligopeptide transporter 3-like	118	20	9.58e-20	0.97	6	P:transmembrane transport; C:cytoplasmic membrane-bounded vesicle; C:membrane; F:oligopeptide transporter activity; P:oligopeptide transport; P:cellular metal ion homeostasis	0
c	f6156_c0s1	12	protein	112	20	1.31e-16	0.925	2	C:cytoplasm; P:response to stress	-
c	f6196_c0s1	12	probable f-box protein at5g04010-like	1176	20	1.6e-97	0.5685	0	-	0
c	f6244_c0s1	12	smad fha domain-containing protein	2176	20	0	0.7105	2	F:sequence-specific DNA binding transcription factor activity; P:regulation of transcription, DNA-dependent	-
c	f6252_c0s2	12	---NA---	234	0	0	0	0	-	0
c	f6524_c0s1	12	---NA---	115	0	0	0	0	-	0
c	f7995_c0s1	12	---NA---	106	0	0	0	0	-	0
c	f8015_c0s1	12	---NA---	116	0	0	0	0	-	0
c	f8573_c0s1	12	peptidylprolyl isomerase	142	20	1.13e-22	0.9015	3	P:protein folding; P:protein peptidyl-prolyl isomerization; F:peptidyl-prolyl cis-trans isomerase activity	EC:5.2.1.8
c	f882_c0s3	12	---NA---	153	0	0	0	0	-	0
c	f8935_c0s1	12	heat shock protein 90	116	20	2.95e-17	0.97	4	P:protein folding; F:unfolded protein binding; F:ATP binding; P:response to stress	-
c	f9260_c0s1	12	---NA---	124	0	0	0	0	-	0
c	f9727_c0s1	12	---NA---	1825	0	0	0	0	-	0
n	f20590_c0s1	12	---NA---	245	0	0	0	0	-	0
n	f25570_c0s1	12	---NA---	244	0	0	0	0	-	0
n	f27431_c0s1	12	---NA---	505	0	0	0	0	-	0
n	f36962_c0s1	12	pol polyprotein	389	20	2.26e-10	0.56	15	F:RNA binding; F:nucleic acid binding; P:DNA integration; P:RNA-dependent DNA replication; F:RNA-directed DNA polymerase activity; F:DNA binding; P:proteolysis; F:aspartic-type endopeptidase activity; F:integrase activity; F:zinc ion binding; F:metal ion binding; C:chromatin; F:chromatin binding; C:nucleus; P:chromatin assembly or disassembly	0
n	f62816_c0s1	12	---NA---	469	0	0	0	0	-	0
	f1074_c0s1	12	pyruvate dehydrogenase e1 component subunit beta	1642	20	0	0.938	5	F:NADP binding; F:pyruvate dehydrogenase (acetyl-transferring) activity; P:pentose-phosphate shunt; F:phosphogluconate dehydrogenase (decarboxylating) activity; C:mitochondrion	EC:1.2.4.1; EC:1.1.1.44
	f11642_c0s4	12	---NA---	562	0	0	0	0	-	0
	f11715_c0s1	12	hypothetical protein TSTA_040370	436	19	2.27e-62	0.7374	0	-	0
	f11978_c0s1	12	heat shock protein 70	136	20	4.46e-24	0.9955	2	F:ATP binding; P:response to stress	-
	f13390_c0s1	12	---NA---	136	0	0	0	0	-	0
	f14351_c0s1	12	---NA---	283	0	0	0	0	-	0
	f14356_c0s1	12	---NA---	215	0	0	0	0	-	0
	f14399_c0s5	12	---NA---	389	0	0	0	0	-	0
	f15511_c0s1	12	---NA---	392	0	0	0	0	-	0
	f15585_c0s1	12	---NA---	530	0	0	0	0	-	0
	f16219_c0s1	12	---NA---	967	0	0	0	0	-	0
	f16507_c0s1	12	heat shock protein 70 kda	138	20	1.06e-22	0.97	2	F:ATP binding; P:response to stress	-
	f16874_c0s1	12	---NA---	192	0	0	0	0	-	0
	f1730_c0s1	12	---NA---	732	0	0	0	0	-	0
	f17472_c0s2	12	---NA---	459	0	0	0	0	-	0
	f17523_c0s1	12	kda heat-shock protein	304	20	6.84e-32	0.8815	3	P:protein homooligomerization; C:cytoplasm; P:response to stress	-
	f18176_c0s1	12	phosphorus starvation-induced protein	723	20	2.11e-61	0.697	1	P:positive regulation of cellular response to phosphate starvation	-
	f19308_c0s1	12	transcription factor jumonji domain-containing protein	913	20	1.32e-113	0.8815	4	F:sequence-specific DNA binding transcription factor activity; F:peptide-aspartate beta-dioxygenase activity; P:oxidation-reduction process; P:regulation of circadian rhythm	EC:1.14.11.16
	f19356_c0s3	12	root-specific metal transporter	1234	20	0	0.9125	3	P:transport; C:membrane; F:transporter activity	-
	f20569_c0s1	12	fructan 6-exohydrolase	652	20	7.63e-111	0.792	5	F:beta-fructofuranosidase activity; P:carbohydrate metabolic process; C:cytoplasmic membrane-bounded vesicle; F:fructan beta-(2,6)-fructosidase activity; C:mitochondrion	EC:3.2.1.26; EC:3.2.1.154
	f20644_c0s1	12	---NA---	182	0	0	0	0	-	0
	f21734_c0s1	12	phosphatase phospho1	700	20	3.08e-74	0.785	2	P:dephosphorylation; F:phosphatase activity	EC:3.1.3.0
	f23130_c0s2	12	ubiquitin-activating enzyme e1 expressed	1406	20	0	0.882	5	F:ligase activity; F:small protein activating enzyme activity; P:cellular protein modification process; F:ATP binding; C:mitochondrion	-
	f23791_c0s1	12	---NA---	403	0	0	0	0	-	0
	f24520_c0s1	12	---NA---	201	0	0	0	0	-	0
	f2462_c0s1	12	---NA---	205	0	0	0	0	-	0
	f25817_c0s1	12	proton-dependent oligopeptide or low-affinity nitrate partial	413	4	2.91e-15	0.895	1	C:membrane	0
	f27054_c0s1	12	---NA---	249	0	0	0	0	-	0
	f27470_c0s1	12	---NA---	286	0	0	0	0	-	0
	f2758_c0s1	12	transcription factor org2-like	164	13	2.69e-23	0.8046	3	C:nucleus; F:transcription regulator activity; F:DNA binding	-
	f29339_c0s1	12	---NA---	234	0	0	0	0	-	0
	f29722_c0s1	12	protein	444	19	3.95e-44	0.6921	1	C:mitochondrion	-
	f30138_c0s1	12	u-box domain-containing protein 51	762	20	1.44e-73	0.599	5	P:cellular protein modification process; P:phosphorylation; F:protein kinase activity; C:plastid; F:nucleotide binding	-
	f30281_c0s1	12	---NA---	319	0	0	0	0	-	0
	f30477_c0s1	12	---NA---	440	0	0	0	0	-	0
	f30507_c0s1	12	---NA---	498	0	0	0	0	-	0
	f31638_c0s1	12	---NA---	480	0	0	0	0	-	0
	f33038_c0s1	12	---NA---	1154	0	0	0	0	-	0
	f33248_c0s1	12	mob1-like protein	721	20	1.1e-105	0.929	2	F:kinase activity; P:phosphorylation	-
	f33891_c0s1	12	heat-shock protein	414	20	2.31e-29	0.946	2	C:chloroplast; P:response to stress	-
	f35070_c0s1	12	---NA---	334	0	0	0	0	-	0
	f35347_c0s1	12	---NA---	359	0	0	0	0	-	0
	f35529_c0s1	12	root cap protein 1	817	20	1.28e-152	0.7825	1	C:cytoplasmic membrane-bounded vesicle	-
	f36325_c0s1	12	heat-shock protein 70t-2	383	20	3.22e-70	0.8345	7	P:protein folding; P:response to high light intensity; F:ATP binding; P:response to hydrogen peroxide; P:response to heat; P:oxidation-reduction process; F:2-alkenal reductase [NAD(P)] activity	EC:1.3.1.74
	f38873_c0s1	12	at5g66780 mud21_2	596	19	1.01e-51	0.6805	1	C:mitochondrion	-
	f39494_c0s2	12	fk506-binding protein	645	20	2.14e-63	0.699	4	C:chloroplast thylakoid lumen; F:FK506 binding; P:cellular protein metabolic process; F:peptidyl-prolyl cis-trans isomerase activity	EC:5.2.1.8
	f4192_c0s7	12	---NA---	1423	0	0	0	0	-	0
	f4618_c0s1	12	tpa: heat shock protein 90 family protein	123	20	1.87e-19	0.9955	4	P:protein folding; F:unfolded protein binding; F:ATP binding; P:response to stress	-
	f46468_c0s1	12	---NA---	522	0	0	0	0	-	0
	f47157_c0s1	12	transcription factor mads57	688	8	4.58e-16	0.6075	9	P:regulation of transcription, DNA-dependent; P:transcription, DNA-dependent; F:sequence-specific DNA binding; C:nucleus; F:sequence-specific DNA binding transcription factor activity; F:DNA binding; F:2-alkenal reductase [NAD(P)] activity; P:oxidation-reduction process; F:oxidoreductase activity	0
	f48240_c0s1	12	protein	357	17	4.84e-14	0.5512	5	C:mitochondrion; F:metal ion binding; F:zinc ion binding; F:ubiquitin-protein ligase activity; C:plasma membrane	0
	f48905_c0s1	12	---NA---	792	0	0	0	0	-	0
	f5183_c0s4	12	udp-glucose 4-epimerase	1082	20	0	0.9205	3	F:coenzyme binding; F:UDP-glucose 4-epimerase activity; P:galactose metabolic process	EC:5.1.3.2
	f52904_c0s1	12	---NA---	278	0	0	0	0	-	0
	f54026_c0s1	12	---NA---	411	0	0	0	0	-	0
	f57542_c0s1	12	---NA---	458	0	0	0	0	-	0
	f5766_c0s2	12	peptidyl-prolyl cis-trans isomerase cyp19-3	436	20	9.33e-50	0.9055	8	P:protein folding; P:response to cadmium ion; F:protein binding; F:cyclosporin A binding; P:signal transduction; P:protein peptidyl-prolyl isomerization; C:cytosol; F:peptidyl-prolyl cis-trans isomerase activity	EC:5.2.1.8
	f64057_c0s1	12	---NA---	679	0	0	0	0	-	0
	f7103_c0s3	12	mau2 chromatid cohesion factor homolog	1524	20	0	0.8065	1	F:binding	-
	f7185_c0s1	12	basic helix-loop-helix protein	204	2	2.06e-12	0.61	3	F:transcription regulator activity; C:nucleus; F:DNA binding	0
	f7241_c0s1	12	heat shock protein 70	142	20	4.82e-22	0.966	2	F:ATP binding; P:response to stress	-
	f8958_c0s1	12	hsp70 protein	112	20	3.76e-16	1	2	F:ATP binding; P:response to stress	-
	f9001_c0s2	12	heat shock cognate 70 kda	142	20	1.07e-22	0.9945	2	F:ATP binding; P:response to stress	-
	f991_c0s6	12	skp1 protein	563	20	1.01e-61	0.8325	1	P:ubiquitin-dependent protein catabolic process	-
c	f11893_c0s7	13	low quality protein: uncharacterized loc101214466	2914	20	0	0.714	1	C:mitochondrion	-
c	f13518_c0s1	13	heat shock factor b2b	474	2	8.6e-10	0.63	0	-	0
c	f14390_c0s1	13	heat shock protein 101	456	20	2.67e-92	0.9775	3	F:nucleoside-triphosphatase activity; P:protein metabolic process; F:ATP binding	EC:3.6.1.15
c	f1649_c0s2	13	kda heat-shock protein	164	20	8.65e-22	0.881	1	P:response to stress	-
c	f1816_c0s1	13	---NA---	155	0	0	0	0	-	0
c	f1873_c0s4	13	heat shock protein 101	177	20	6.71e-29	0.994	5	F:ATP binding; P:response to stress; P:protein metabolic process; F:nucleotide binding; F:nucleoside-triphosphatase activity	0
c	f20202_c0s1	13	---NA---	599	0	0	0	0	-	0
c	f2043_c0s5	13	---NA---	240	0	0	0	0	-	0
c	f2043_c0s6	13	---NA---	390	0	0	0	0	-	0
c	f21656_c0s1	13	wsi18 protein induced by water stress	758	20	7.79e-46	0.574	0	-	0
c	f2416_c0s1	13	---NA---	265	0	0	0	0	-	0
c	f2442_c0s1	13	70 kda peptidyl-prolyl isomerase-like	526	11	1.44e-15	0.8173	5	F:binding; P:protein folding; F:peptidyl-prolyl cis-trans isomerase activity; P:protein peptidyl-prolyl isomerization; F:isomerase activity	0
c	f2442_c0s4	13	70 kda peptidyl-prolyl isomerase-like	127	20	8.21e-18	0.948	5	F:binding; F:peptidyl-prolyl cis-trans isomerase activity; P:protein folding; P:protein peptidyl-prolyl isomerization; F:isomerase activity	0
c	f2442_c0s6	13	peptidyl-prolyl cis-trans isomerase fkbp65-like	127	20	1.54e-18	0.921	5	F:binding; F:peptidyl-prolyl cis-trans isomerase activity; P:protein folding; P:protein peptidyl-prolyl isomerization; F:isomerase activity	0
c	f3106_c0s2	13	kda heat-shock protein	222	20	6.83e-23	0.825	1	P:response to stress	-
c	f3206_c0s1	13	---NA---	554	0	0	0	0	-	0
c	f3810_c0s2	13	heat shock protein 70	222	20	3.41e-39	0.946	2	F:ATP binding; P:response to stress	-
c	f4365_c0s1	13	---NA---	342	0	0	0	0	-	0
c	f4365_c0s2	13	---NA---	310	0	0	0	0	-	0
c	f4410_c0s1	13	---NA---	156	0	0	0	0	-	0
c	f4593_c0s1	13	kda class i heat shock	134	20	1.49e-10	0.9615	2	P:response to stress; C:cytoplasm	0
c	f4626_c0s1	13	---NA---	279	0	0	0	0	-	0
c	f4935_c0s1	13	kda proline-rich protein	451	20	7.24e-32	0.9005	2	P:lipid transport; C:cytoplasmic membrane-bounded vesicle	-
c	f5143_c0s2	13	---NA---	626	0	0	0	0	-	0
c	f645_c0s2	13	---NA---	201	0	0	0	0	-	0
c	f7300_c0s1	13	---NA---	115	0	0	0	0	-	0
c	f8155_c0s1	13	---NA---	441	0	0	0	0	-	0
c	f824_c0s2	13	---NA---	263	0	0	0	0	-	0
c	f882_c0s1	13	kda class i heat shock	165	20	1.74e-29	0.964	1	P:response to stress	-
c	f882_c0s5	13	heat shock protein	151	20	7.72e-18	0.965	1	P:response to stress	-
c	f882_c0s6	13	---NA---	168	0	0	0	0	-	0
c	f8965_c0s1	13	predicted protein	676	8	2.99e-32	0.645	0	-	0
c	f9292_c0s1	13	heat shock protein 70	164	20	1.67e-21	0.965	2	F:ATP binding; P:response to stress	-
c	f992_c0s1	13	---NA---	115	0	0	0	0	-	0
n	f10100_c0s1	13	heat shock factor protein expressed	290	6	3.97e-09	0.575	1	C:plastid	0
n	f4773_c0s1	13	heat shock factor protein hsf30	536	18	5e-48	0.5883	7	P:regulation of transcription, DNA-dependent; P:response to stress; P:transcription, DNA-dependent; F:sequence-specific DNA binding; C:nucleus; F:sequence-specific DNA binding transcription factor activity; F:DNA binding	0
	f11274_c0s1	13	sap-like protein bp-73	1647	20	1.38e-174	0.655	3	P:DNA-dependent transcription, termination; F:transcription termination factor activity; F:DNA binding	0
	f11341_c0s2	13	---NA---	1409	0	0	0	0	-	0
	f15585_c0s2	13	---NA---	837	0	0	0	0	-	0
	f16122_c0s1	13	pre-mrna-splicing factor 18-like	953	20	1.18e-119	0.8875	4	P:RNA splicing; C:spliceosomal complex; F:ion channel activity; C:mitochondrion	-
	f18630_c0s1	13	hsp70-binding protein 1-like	1271	20	0	0.8395	4	P:response to salt stress; C:cytoplasm; F:Hsp70 protein binding; P:response to heat	-
	f18630_c0s2	13	hsp70-binding protein 1-like	1393	20	8.93e-154	0.844	1	F:binding	-
	f19687_c0s1	13	---NA---	915	0	0	0	0	-	0
	f2119_c0s5	13	nicotianamine aminotransferase	701	20	1.76e-75	0.8855	6	F:pyridoxal phosphate binding; P:1-aminocyclopropane-1-carboxylate biosynthetic process; F:nicotianamine aminotransferase activity; F:1-aminocyclopropane-1-carboxylate synthase activity; P:iron ion transport; C:plastid	EC:2.6.1.80; EC:4.4.1.14
	f21385_c0s1	13	o-methyltransferase zrp4	1134	20	8.45e-137	0.79	3	F:O-methyltransferase activity; F:protein dimerization activity; P:methylation	-
	f21826_c0s2	13	retrotransposon unclassified	2456	20	0	0.657	10	F:RNA-directed DNA polymerase activity; P:chromatin assembly or disassembly; F:DNA binding; F:chromatin binding; P:RNA-dependent DNA replication; F:RNA binding; F:aspartic-type endopeptidase activity; P:proteolysis; C:plastid; P:DNA recombination	EC:2.7.7.49; EC:3.4.23.0
	f2327_c0s6	13	tpr domain containing expressed	1834	20	0	0.6965	1	F:binding	0
	f2327_c0s7	13	ankyrin-like protein	1314	20	1.89e-74	0.6485	1	F:binding	0
	f23387_c0s1	13	nicotianamine aminotransferase	474	20	1.22e-86	0.8945	6	F:pyridoxal phosphate binding; P:1-aminocyclopropane-1-carboxylate biosynthetic process; F:nicotianamine aminotransferase activity; F:1-aminocyclopropane-1-carboxylate synthase activity; P:iron ion transport; C:plastid	EC:2.6.1.80; EC:4.4.1.14
	f2440_c0s1	13	---NA---	131	0	0	0	0	-	0
	f2489_c0s1	13	---NA---	169	0	0	0	0	-	0
	f2672_c0s1	13	---NA---	224	0	0	0	0	-	0
	f33266_c0s1	13	---NA---	915	0	0	0	0	-	0
	f3573_c0s1	13	heat shock protein sti-like	118	20	5.74e-16	0.9695	1	F:binding	-
	f3603_c0s1	13	heat shock protein 90	148	20	5.03e-24	0.979	4	P:protein folding; F:unfolded protein binding; F:ATP binding; P:response to stress	-
	f3797_c0s1	13	pinus taeda anonymous locus cl17contig4_07 genomic sequence	217	20	1.02e-21	0.984	2	F:ATP binding; P:response to stress	-
	f3801_c0s1	13	---NA---	204	0	0	0	0	-	0
	f4254_c0s2	13	rhodanese-like domain-containing	1098	20	3e-134	0.845	1	C:chloroplast	-
	f5282_c0s1	13	heat shock protein 70	120	20	2.01e-19	1	2	F:ATP binding; P:response to stress	-
	f5598_c0s2	13	histone h1	624	20	6e-22	0.8165	4	C:nucleosome; F:DNA binding; P:nucleosome assembly; C:nucleus	-
	f6003_c0s1	13	heat shock protein 70	251	20	1.79e-48	0.9585	2	F:ATP binding; P:response to stress	-
	f6041_c0s1	13	heat shock 70 kda mitochondrial-like	308	14	1.98e-12	0.8293	6	C:mitochondrion; F:unfolded protein binding; F:ATP binding; P:protein folding; F:nucleotide binding; P:response to stress	0
	f6300_c0s1	13	heat shock 70 kda mitochondrial-like	148	20	9.35e-24	0.97	1	F:ATP binding	-
	f6373_c0s1	13	---NA---	273	0	0	0	0	-	0
	f7684_c0s1	13	heat shock protein 90	149	20	6.11e-24	0.981	4	P:protein folding; F:unfolded protein binding; F:ATP binding; P:response to stress	-
	f7884_c0s2	13	receptor-like protein kinase feronia-like	490	20	1.47e-47	0.778	1	C:cytoplasmic membrane-bounded vesicle	-
	f8553_c0s1	13	nicotianamine aminotransferase	423	15	8.4e-28	0.7133	1	F:nicotianamine aminotransferase activity	EC:2.6.1.80
	f8639_c0s2	13	---NA---	814	0	0	0	0	-	0
	f9857_c0s1	13	---NA---	277	0	0	0	0	-	0
c	f10414_c0s1	14	hsf-type dna-binding domain containing expressed	927	20	5.21e-115	0.7675	2	P:transcription, DNA-dependent; F:DNA binding	-
c	f10455_c0s1	14	heat shock factor protein 4	878	4	4.1e-17	0.6275	7	P:regulation of transcription, DNA-dependent; P:response to stress; P:transcription, DNA-dependent; F:sequence-specific DNA binding; C:nucleus; F:sequence-specific DNA binding transcription factor activity; F:DNA binding	0
c	f1055_c0s1	14	transcription factor org2-like	653	12	7e-33	0.8283	3	C:nucleus; F:transcription regulator activity; F:DNA binding	-
c	f1222_c0s1	14	s-adenosylmethionine decarboxylase	460	20	8.01e-93	0.947	3	P:spermine biosynthetic process; F:adenosylmethionine decarboxylase activity; P:spermidine biosynthetic process	EC:4.1.1.50
c	f1404_c0s1	14	s-adenosylmethionine decarboxylase	668	20	3.78e-38	0.844	7	F:adenosylmethionine decarboxylase activity; P:spermidine biosynthetic process; P:spermine biosynthetic process; F:carboxy-lyase activity; F:lyase activity; P:polyamine biosynthetic process; C:plastid	0
c	f14363_c0s1	14	ice recrystalization inhibition protein	923	20	1.32e-138	0.7245	0	-	0
c	f1501_c1s1	14	hsp70 (aa 6 - 651)	485	7	1.1e-08	0.88	3	F:ATP binding; P:response to stress; F:nucleotide binding	0
c	f15492_c0s1	14	small heat shock protein	1010	20	1.72e-90	0.6755	1	P:response to stress	0
c	f1560_c0s1	14	---NA---	464	0	0	0	0	-	0
c	f1612_c0s1	14	70 kda heat shock protein	130	20	1.98e-18	1	21	F:ATP binding; P:response to stress; F:nucleotide binding; C:vacuolar membrane; P:response to temperature stimulus; P:response to hydrogen peroxide; C:mitochondrion; F:ubiquitin protein ligase binding; P:protein ubiquitination; P:response to heat; P:protein folding; P:response to bacterium; C:cell wall; C:cytosol; P:response to cadmium ion; C:plasma membrane; P:response to high light intensity; P…	0
c	f1649_c0s4	14	---NA---	361	0	0	0	0	-	0
c	f1670_c0s1	14	pinus taeda anonymous locus cl17contig4_07 genomic sequence	135	20	6.9e-18	0.9785	2	F:ATP binding; P:response to stress	-
c	f1703_c0s2	14	oligopeptide transporter protein	616	20	9.1e-84	0.865	1	P:transmembrane transport	-
c	f1861_c0s1	14	kda proline-rich protein	604	20	4.88e-35	0.8675	2	P:lipid transport; C:cytoplasmic membrane-bounded vesicle	-
c	f193_c0s1	14	ice recrystallization inhibition protein 1	1029	20	2.47e-110	0.6855	0	-	0
c	f1996_c0s1	14	transcription factor org2-like	601	11	3.84e-29	0.8055	3	C:nucleus; F:transcription regulator activity; F:DNA binding	-
c	f2043_c0s7	14	heat shock cognate 70 kda expressed	383	20	7.94e-19	0.861	1	F:ATP binding	-
c	f2043_c0s8	14	heat shock protein 70	306	20	5.4e-26	0.756	1	F:nucleotide binding	-
c	f215_c0s1	14	---NA---	2014	0	0	0	0	-	0
c	f2162_c0s1	14	---NA---	311	0	0	0	0	-	0
c	f2442_c0s2	14	peptidylprolyl isomerase	191	20	1.12e-27	0.912	2	P:protein folding; F:binding	-
c	f2442_c0s7	14	70 kda peptidyl-prolyl isomerase-like	526	10	9.74e-16	0.823	5	F:binding; P:protein folding; F:peptidyl-prolyl cis-trans isomerase activity; P:protein peptidyl-prolyl isomerization; F:isomerase activity	0
c	f2652_c0s1	14	hypothetical protein ZEAMMB73_033918	279	2	7.72e-09	0.82	0	-	0
c	f2751_c0s1	14	---NA---	268	0	0	0	0	-	0
c	f3072_c0s1	14	heat shock protein 90	380	20	4.6e-43	0.8695	5	P:protein folding; C:cytoplasm; F:unfolded protein binding; F:ATP binding; P:response to stress	-
c	f3156_c0s1	14	heat shock	313	20	1.2e-65	0.9995	1	F:ATP binding	-
c	f319_c0s2	14	---NA---	601	0	0	0	0	-	0
c	f3245_c0s1	14	heat shock protein 90	298	20	3.57e-38	0.9795	4	P:protein folding; F:unfolded protein binding; F:ATP binding; P:response to stress	-
c	f3515_c0s1	14	---NA---	269	0	0	0	0	-	0
c	f3584_c0s1	14	---NA---	303	0	0	0	0	-	0
c	f4781_c0s10	14	binding protein	3320	16	0	0.5431	1	C:plastid	-
c	f4790_c0s1	14	---NA---	696	0	0	0	0	-	0
c	f5128_c0s1	14	---NA---	244	0	0	0	0	-	0
c	f552_c0s1	14	protein	1689	20	3.92e-176	0.7895	3	F:4,4-dimethyl-9beta,19-cyclopropylsterol-4alpha-methyl oxidase activity; C:membrane; P:sterol biosynthetic process	-
c	f555_c0s1	14	---NA---	752	0	0	0	0	-	0
c	f5666_c0s1	14	gata-4 5 6 transcription partial	619	20	1.46e-23	0.654	3	C:mitochondrion; F:zinc ion binding; C:plastid	-
c	f636_c0s1	14	s-adenosylmethionine decarboxylase	656	20	3.19e-73	0.7825	3	P:spermine biosynthetic process; F:adenosylmethionine decarboxylase activity; P:spermidine biosynthetic process	EC:4.1.1.50
c	f7458_c0s1	14	---NA---	331	0	0	0	0	-	0
c	f7702_c0s1	14	PREDICTED: uncharacterized protein LOC100842618	600	1	3.81e-18	0.66	0	-	0
c	f7716_c0s1	14	probable e3 ubiquitin-protein ligase herc1-like	1931	20	0	0.8695	2	F:kinase activity; P:phosphorylation	-
c	f8209_c0s1	14	tpr domain containing protein	1026	4	7.42e-18	0.8175	1	F:binding	0
c	f8542_c0s1	14	---NA---	563	0	0	0	0	-	0
c	f882_c0s12	14	kda class i heat shock expressed	160	14	3.68e-19	0.9443	1	P:response to stress	-
c	f882_c0s2	14	---NA---	215	0	0	0	0	-	0
c	f882_c0s4	14	Os03g0267100	403	1	6.34e-09	0.79	0	-	0
c	f882_c0s7	14	---NA---	241	0	0	0	0	-	0
c	f882_c0s8	14	kda heat-shock protein	380	20	1.31e-41	0.9045	3	P:protein homooligomerization; C:cytoplasm; P:response to stress	-
c	f882_c0s9	14	heat shock protein	156	20	1.82e-25	0.965	1	P:response to heat	-
c	f8965_c0s2	14	PREDICTED: uncharacterized protein LOC100832085	665	3	7.48e-16	0.5967	0	-	0
c	f927_c0s1	14	s-adenosylmethionine decarboxylase	220	20	4.31e-33	0.981	7	F:adenosylmethionine decarboxylase activity; P:spermidine biosynthetic process; F:carboxy-lyase activity; F:lyase activity; P:spermine biosynthetic process; P:polyamine biosynthetic process; C:plastid	0
c	f987_c0s1	14	---NA---	266	0	0	0	0	-	0
	f10558_c0s1	14	receptor-like protein kinase feronia-like	451	20	4.87e-35	0.6955	1	C:cytoplasmic membrane-bounded vesicle	-
	f10966_c0s4	14	arm repeat protein	1633	20	0	0.7865	6	F:binding; P:response to chitin; P:protein ubiquitination; F:ubiquitin-protein ligase activity; C:plastid; C:ubiquitin ligase complex	EC:6.3.2.19
	f11228_c0s1	14	cellulose synthase-like protein sle1	2364	20	0	0.7655	5	F:cellulose synthase (UDP-forming) activity; P:cellulose biosynthetic process; C:integral to membrane; P:cellular cell wall organization; C:mitochondrion	EC:2.4.1.12
	f13633_c0s2	14	gdsl esterase lipase at1g28600-like	1479	20	0	0.7755	3	F:hydrolase activity, acting on ester bonds; C:cytoplasmic membrane-bounded vesicle; P:lipid metabolic process	-
	f17072_c0s1	14	low quality protein: midasin-like	4867	20	0	0.5405	1	C:intracellular	-
	f1818_c0s1	14	protein	2053	20	1.09e-43	0.795	13	P:cellular response to hypoxia; P:cellular response to unfolded protein; P:heat acclimation; F:sequence-specific DNA binding; P:response to chitin; F:protein binding; F:sequence-specific DNA binding transcription factor activity; C:endomembrane system; P:cellular response to heat; P:positive regulation of transcription, DNA-dependent; P:response to high light intensity; P:response to hydrogen per…	-
	f2276_c0s6	14	glycogen synthase kinase-3 -3	2117	20	0	0.955	4	F:ATP binding; P:protein phosphorylation; F:protein serine/threonine kinase activity; F:tau-protein kinase activity	EC:2.7.11.0; EC:2.7.11.26
	f2276_c0s7	14	glycogen synthase kinase-3 -3	2123	20	0	0.955	4	F:ATP binding; P:protein phosphorylation; F:protein serine/threonine kinase activity; F:tau-protein kinase activity	EC:2.7.11.0; EC:2.7.11.26
	f2439_c0s3	14	tpa: map kinase family protein	1605	20	0	0.8455	3	F:MAP kinase activity; P:protein phosphorylation; F:ATP binding	EC:2.7.11.24
	f2586_c0s2	14	probable lysine-specific demethylase jmj14-like	4376	20	0	0.841	2	F:DNA binding; C:nucleus	-
	f29125_c0s1	14	32 kda protein	1187	20	4.44e-97	0.5875	0	-	0
	f333_c0s1	14	---NA---	644	0	0	0	0	-	0
	f3698_c0s1	14	heat shock 70 kda protein 4	322	20	9.97e-69	0.893	6	F:ATP binding; F:nucleotide binding; P:response to stress; P:oxidation-reduction process; F:oxidoreductase activity; F:2-alkenal reductase [NAD(P)] activity	0
	f3759_c0s1	14	eukaryotic peptide chain release factor subunit 1-1	2002	20	0	0.94	3	C:cytoplasm; P:translational termination; F:translation release factor activity, codon specific	-
	f3814_c0s2	14	triose phosphate phosphate translocator	1582	20	0	0.8765	4	C:chloroplast membrane; C:integral to membrane; P:transport; F:transporter activity	-
	f4046_c0s1	14	amelogenin precursor like protein	1070	20	4.24e-106	0.6845	2	C:nucleus; F:transcription regulator activity	-
	f4205_c0s2	14	protein	1501	20	7.45e-98	0.779	0	-	0
	f4205_c0s4	14	protein	1247	20	2.07e-98	0.7875	0	-	0
	f4347_c0s1	14	heat shock protein	291	20	6.65e-10	0.776	1	P:response to stress	0
	f4407_c0s1	14	heat shock protein 101	546	20	8.64e-49	0.906	5	F:ATP binding; P:response to stress; P:protein metabolic process; F:nucleotide binding; F:nucleoside-triphosphatase activity	0
	f4491_c0s1	14	heat shock protein 70 kda	234	20	5.86e-48	0.9735	2	F:ATP binding; P:response to stress	-
	f4729_c0s1	14	cysteine proteinase	1855	20	5.01e-33	0.545	3	F:peptidase activity; C:intracellular membrane-bounded organelle; C:cytoplasmic vesicle	-
	f4922_c0s1	14	pinus taeda anonymous locus cl4431contig1_05 genomic sequence	250	20	7.32e-48	0.9795	2	F:ATP binding; P:response to stress	-
	f5006_c0s1	14	ethylene-responsive transcription factor erf008-like	946	20	3.3e-30	0.783	4	F:sequence-specific DNA binding transcription factor activity; F:DNA binding; C:nucleus; P:regulation of transcription, DNA-dependent	-
	f5625_c0s1	14	heat shock protein 70	235	20	4.2e-26	0.995	2	F:ATP binding; P:response to stress	-
	f5674_c0s1	14	---NA---	431	0	0	0	0	-	0
	f5953_c0s1	14	pinus taeda anonymous locus cl487contig1_01 genomic sequence	1160	20	5.44e-65	0.7015	3	F:molecular_function; P:biological_process; C:cellular_component	0
	f5977_c0s1	14	constans-like protein 1	452	19	6.78e-27	0.6747	2	F:zinc ion binding; C:intracellular	-
	f6480_c0s2	14	heat shock factor	549	20	6.41e-54	0.8305	5	F:sequence-specific DNA binding transcription factor activity; F:sequence-specific DNA binding; P:response to stress; C:nucleus; P:regulation of transcription, DNA-dependent	-
	f6489_c0s2	14	monoglyceride lipase	1334	20	0	0.8375	1	F:hydrolase activity	-
	f6824_c0s1	14	hva22e	862	20	7.27e-68	0.849	5	P:response to abscisic acid stimulus; C:integral to membrane; P:response to water deprivation; P:response to cold; P:hyperosmotic salinity response	-
	f7302_c0s1	14	PREDICTED: uncharacterized protein LOC100846009	645	3	1.01e-15	0.58	0	-	0
	f7325_c0s2	14	tpa: mads-box transcription factor family protein	1583	20	8.3e-31	0.922	4	F:sequence-specific DNA binding transcription factor activity; F:sequence-specific DNA binding; C:nucleus; P:regulation of transcription, DNA-dependent	-
	f738_c0s1	14	predicted protein	715	1	1.21e-07	0.77	0	-	0
	f8029_c0s1	14	ethylene-responsive transciptional coactivator-like protein	445	20	9.79e-69	0.832	9	P:response to water deprivation; C:nucleolus; P:response to heat; F:sequence-specific DNA binding; P:response to abscisic acid stimulus; F:sequence-specific DNA binding transcription factor activity; F:transcription coactivator activity; P:positive regulation of transcription, DNA-dependent; P:ethylene mediated signaling pathway	-
	f8272_c0s1	14	heat shock 70 kda protein 4	679	20	1.87e-91	0.952	1	F:ATP binding	-
	f8759_c0s1	14	heat stress transcription factor b-3-like	340	20	1.87e-45	0.8565	5	F:sequence-specific DNA binding transcription factor activity; F:sequence-specific DNA binding; P:response to stress; C:nucleus; P:regulation of transcription, DNA-dependent	-
	f8784_c0s2	14	tpa: bzip transcription factor superfamily protein	853	20	8.97e-79	0.729	7	P:regulation of transcription, DNA-dependent; C:plastid; F:sequence-specific DNA binding; F:protein dimerization activity; F:sequence-specific DNA binding transcription factor activity; P:abscisic acid mediated signaling pathway; C:nucleus	-
	f8869_c0s1	14	at3g10020 t22k18_16	639	20	3.59e-53	0.749	2	P:anaerobic respiration; P:response to oxidative stress	-
	f944_c0s1	14	---NA---	371	0	0	0	0	-	0
c	f11174_c0s1	15	gdsl esterase lipase at4g28780-like	1457	20	6.16e-164	0.614	4	P:lipid metabolic process; F:hydrolase activity, acting on ester bonds; F:hydrolase activity; C:cytoplasmic membrane-bounded vesicle	0
c	f12565_c0s1	15	eukaryotic translation initiation factor 3 subunit 10-like	2577	20	0	0.4495	3	F:molecular_function; C:cytosol; P:biological_process	0
c	f15946_c0s2	15	tyrosine dopa decarboxylase 2-like	1255	20	1.2e-178	0.761	3	F:pyridoxal phosphate binding; P:cellular amino acid metabolic process; F:carboxy-lyase activity	EC:4.1.1.0
c	f544_c0s3	15	wd40-like beta propeller repeat family expressed	2393	20	0	0.7195	0	-	0
c	f7216_c0s1	15	ankyrin repeat-containing	1124	20	1.06e-112	0.8275	2	P:biological_process; C:cellular_component	0
c	f7361_c0s2	15	ac025296_11 transcription factor	1709	7	8.27e-25	0.5686	1	F:DNA binding	0
c	f9735_c0s1	15	armadillo beta-catenin-like repeat and c2 domain-containing protein	6387	20	0	0.8085	3	F:binding; C:plastid; F:ligase activity	-
	f10396_c0s5	15	myosin-like protein	5901	20	0	0.7035	3	F:molecular_function; P:biological_process; C:cellular_component	0
	f10673_c0s2	15	vacuolar fusion protein ccz1 homolog	2056	20	0	0.8055	3	F:molecular_function; P:biological_process; C:cellular_component	0
	f11662_c0s4	15	sac3 ganp family protein	3373	20	0	0.7765	1	C:mitochondrion	-
	f11662_c0s5	15	sac3 ganp family protein	3229	20	0	0.7765	1	C:mitochondrion	-
	f12200_c0s1	15	histone deacetylase	1288	20	0	0.9575	7	F:histone deacetylase activity (H4-K16 specific); P:regulation of transcription, DNA-dependent; P:histone deacetylation; F:NAD-dependent histone deacetylase activity (H3-K14 specific); F:NAD-dependent histone deacetylase activity (H4-K16 specific); F:NAD-dependent histone deacetylase activity (H3-K9 specific); C:nucleus	EC:3.5.1.98
	f13282_c0s1	15	dna-damage-repair toleration protein drt102	1316	20	2.65e-177	0.793	6	C:cytoplasm; P:carbohydrate metabolic process; P:photoreactive repair; P:response to cold; C:nucleus; P:response to UV	-
	f20320_c0s4	15	probable inactive leucine-rich repeat receptor-like protein kinase at1g66830-like	1148	20	4.12e-166	0.84	12	P:protein phosphorylation; P:oxidation-reduction process; F:protein serine/threonine kinase activity; C:integral to membrane; F:2-alkenal reductase [NAD(P)] activity; P:transmembrane receptor protein tyrosine kinase signaling pathway; C:plant-type cell wall; C:cytoplasmic membrane-bounded vesicle; F:protein tyrosine kinase activity; F:ATP binding; C:chloroplast stroma; C:plasma membrane	EC:2.7.11.0; EC:1.3.1.74; EC:2.7.10.0
	f23496_c0s1	15	predicted protein	1253	20	0	0.7265	1	C:mitochondrion	-
	f27145_c0s1	15	ac115686_19 disease resistance response protein	984	20	3.95e-66	0.602	1	C:cytoplasmic membrane-bounded vesicle	-
	f30204_c0s1	15	serine threonine-protein kinase ulk4-like	3915	20	0	0.7925	7	F:microtubule binding; P:protein phosphorylation; F:ATP binding; F:protein kinase C activity; P:phragmoplast assembly; P:embryo development ending in seed dormancy; P:endosperm cellularization	EC:2.7.11.13
	f5183_c0s6	15	udp-glucose 4-epimerase gepi48-like	1491	20	0	0.9065	3	F:coenzyme binding; F:UDP-glucose 4-epimerase activity; P:galactose metabolic process	EC:5.1.3.2
	f6422_c1s5	15	predicted protein brachypodium	8460	20	0	0.86	0	0	0
	f6987_c0s2	15	tpa: wak receptor-like protein kinase family protein	1888	20	0	0.872	5	F:receptor activity; C:cytoplasmic membrane-bounded vesicle; P:protein phosphorylation; F:ATP binding; F:protein serine/threonine kinase activity	EC:2.7.11.0
	f7106_c0s1	15	partial	642	20	9.54e-135	0.8265	4	P:oxylipin biosynthetic process; F:iron ion binding; F:lipoxygenase activity; P:oxidation-reduction process	EC:1.13.11.12
	f7413_c0s1	15	disease resistance protein rga2-like	3464	20	0	0.6185	5	P:defense response; P:apoptotic process; F:ATP binding; F:nucleotide binding; F:nucleoside-triphosphatase activity	0
	f8789_c0s3	15	Os01g0152500	1841	4	6.3e-12	0.4425	0	-	0
	f8842_c0s2	15	protein	1458	20	0	0.866	2	F:zinc ion binding; C:intracellular	-
	f9127_c0s3	15	pwwp domain containing expressed	4762	20	0	0.6905	1	C:cytoplasmic membrane-bounded vesicle	-
	f9492_c0s1	15	lipoxygenase expressed	2005	20	0	0.716	7	C:cytoplasm; P:fatty acid biosynthetic process; P:response to wounding; F:iron ion binding; P:response to other organism; F:lipoxygenase activity; P:electron transport chain	EC:1.13.11.12
c	f11852_c0s1	16	tpa: wrky dna-binding domain superfamily protein	678	20	1.77e-56	0.7205	3	F:sequence-specific DNA binding; F:sequence-specific DNA binding transcription factor activity; P:transcription, DNA-dependent	-
c	f13898_c0s1	16	tpa: wrky dna-binding domain superfamily protein	753	20	5.37e-104	0.689	3	P:transcription, DNA-dependent; F:sequence-specific DNA binding transcription factor activity; F:sequence-specific DNA binding	-
c	f13929_c0s1	16	putative soluble acid invertase	733	20	0	0.97	10	F:hydrolase activity, hydrolyzing O-glycosyl compounds; F:hydrolase activity; P:metabolic process; P:carbohydrate metabolic process; F:hydrolase activity, acting on glycosyl bonds; F:beta-fructofuranosidase activity; F:sucrose alpha-glucosidase activity; F:transferase activity; F:transferase activity, transferring glycosyl groups; F:sucrose 1F-fructosyltransferase activity	0
c	f14995_c0s2	16	pentatricopeptide repeat-containing protein	2105	20	0	0.7935	2	F:binding; C:plastid	-
c	f1656_c0s1	16	---NA---	326	0	0	0	0	-	0
c	f17076_c0s2	16	myosin-like protein	1107	20	1.85e-84	0.728	0	-	0
c	f17488_c0s2	16	---NA---	299	0	0	0	0	-	0
c	f19952_c0s1	16	o-methyltransferase zrp4	532	20	6.87e-50	0.855	3	F:O-methyltransferase activity; F:protein dimerization activity; P:methylation	-
c	f27731_c0s1	16	proline-rich protein	408	20	4.94e-64	0.759	1	C:cytoplasmic membrane-bounded vesicle	-
c	f29445_c0s1	16	tpa: ap2 erebp transcription factor superfamily protein	617	2	6.74e-15	0.73	0	-	0
c	f30874_c0s2	16	protein nedd1-like	2422	20	0	0.754	8	C:CUL4-RING ubiquitin ligase complex; P:embryo sac development; P:pollen development; P:positive regulation of cytokinesis; F:nucleotide binding; C:kinetochore microtubule; P:cell plate assembly; P:regulation of mitotic spindle organization	-
c	f32333_c0s1	16	ble2 protein	1443	20	7.88e-170	0.6965	1	C:membrane	-
c	f43836_c0s1	16	protein	676	20	1.5e-118	0.784	3	F:O-methyltransferase activity; F:protein dimerization activity; P:methylation	-
c	f4885_c0s1	16	beta- -glucanase 2a	173	1	7.5e-11	0.94	7	F:hydrolase activity, hydrolyzing O-glycosyl compounds; F:hydrolase activity; P:metabolic process; P:carbohydrate metabolic process; F:cation binding; F:hydrolase activity, acting on glycosyl bonds; F:catalytic activity	0
c	f4939_c0s1	16	---NA---	208	0	0	0	0	-	0
c	f4951_c0s1	16	beta glucanase	181	20	9.27e-28	0.883	1	C:cytoplasmic membrane-bounded vesicle	-
c	f5056_c0s1	16	---NA---	551	0	0	0	0	-	0
c	f6544_c0s1	16	beta glucanase	303	20	4.28e-37	0.773	4	F:hydrolase activity, hydrolyzing O-glycosyl compounds; P:carbohydrate metabolic process; C:cytoplasmic membrane-bounded vesicle; F:cation binding	EC:3.2.1.0
c	f6864_c0s3	16	subtilisin-like serine protease	1659	20	0	0.7575	3	F:serine-type endopeptidase activity; C:cytoplasmic membrane-bounded vesicle; P:proteolysis	EC:3.4.21.0
c	f7018_c0s1	16	beta glucanase	244	20	1.55e-31	0.7825	4	F:hydrolase activity, hydrolyzing O-glycosyl compounds; P:carbohydrate metabolic process; C:cytoplasmic membrane-bounded vesicle; F:cation binding	EC:3.2.1.0
c	f9222_c0s2	16	c-repeat binding factor 6	238	10	2.59e-13	0.756	5	P:regulation of transcription, DNA-dependent; P:transcription, DNA-dependent; C:nucleus; F:sequence-specific DNA binding transcription factor activity; F:DNA binding	0
c	f9861_c0s3	16	tpa: cellulose synthase-like family protein	850	20	1.42e-147	0.809	5	F:cellulose synthase (UDP-forming) activity; P:cellulose biosynthetic process; C:integral to membrane; P:cellular cell wall organization; C:plastid	EC:2.4.1.12
n	f10968_c0s2	16	---NA---	865	0	0	0	0	-	0
n	f23580_c0s1	16	serine threonine-protein kinase-like protein ccr4-like	665	4	3.78e-20	0.5725	0	-	0
n	f24576_c0s1	16	chimerin 1	1528	20	0	0.98	7	C:cytosol; F:SH3/SH2 adaptor activity; F:metal ion binding; P:positive regulation of GTPase activity; P:regulation of small GTPase mediated signal transduction; F:GTPase activator activity; F:phorbol ester receptor activity	-
n	f28527_c0s1	16	hCG2042223	672	2	7.71e-15	0.67	0	-	0
n	f6983_c0s1	16	---NA---	200	0	0	0	0	-	0
	f1144_c0s2	16	pathogenesis-related protein 4	755	20	9.19e-71	0.8525	7	P:defense response to bacterium; ; C:cytoplasmic membrane-bounded vesicle; C:cell wall; P:defense response to fungus; F:chitin binding; C:extracellular region	-
	f11669_c0s1	16	protein phosphatase 2c family protein	1601	20	0	0.7735	2	P:metabolic process; F:catalytic activity	-
	f1233_c0s1	16	pathogenesis-related protein 4	420	20	1.76e-46	0.8565	6	P:defense response to bacterium; ; P:plant-type hypersensitive response; C:cytoplasmic membrane-bounded vesicle; P:defense response to fungus; P:killing of cells of other organism	-
	f12640_c0s10	16	dnaj heat shock n-terminal domain-containing	813	20	5.59e-122	0.61	3	F:unfolded protein binding; P:protein folding; F:heat shock protein binding	0
	f13031_c0s2	16	pathogenesis-related homeodomain	2845	20	0	0.627	7	F:metal ion binding; F:sequence-specific DNA binding; P:response to auxin stimulus; F:protein binding; F:sequence-specific DNA binding transcription factor activity; P:positive regulation of transcription, DNA-dependent; C:nucleus	-
	f13337_c0s1	16	---NA---	258	0	0	0	0	-	0
	f13556_c0s1	16	n7 protein	1100	20	3.8e-156	0.606	1	C:cytoplasmic membrane-bounded vesicle	-
	f13752_c0s4	16	beta-expansin 4 precursor	481	20	6.3e-12	0.8325	2	P:sexual reproduction; C:extracellular region	0
	f14534_c0s3	16	gtp-binding protein alpha	2307	20	3.77e-16	0.676	6	F:GTP binding; F:guanyl nucleotide binding; F:signal transducer activity; F:nucleotide binding; P:signal transduction; P:G-protein coupled receptor signaling pathway	0
	f15222_c0s3	16	beta-glucosidase isozyme 2 precursor	835	20	1.13e-101	0.7465	4	C:cytoplasmic membrane-bounded vesicle; F:hydrolase activity, acting on glycosyl bonds; P:metabolic process; C:mitochondrion	-
	f15719_c0s3	16	eukaryotic translation initiation factor 4 gamma	2428	20	7.06e-113	0.668	4	C:eukaryotic translation initiation factor 4F complex; P:spread of virus in host, cell to cell; F:translation initiation factor activity; P:response to virus	-
	f16355_c0s1	16	PREDICTED: uncharacterized protein LOC100925129	922	2	4.75e-15	0.71	0	-	0
	f16460_c0s1	16	predicted protein	353	10	4.05e-20	0.847	0	-	0
	f16707_c0s1	16	targeting protein for xklp2	1446	20	0	0.7505	5	F:microtubule binding; C:chloroplast envelope; F:antioxidant activity; P:spindle assembly; C:nucleus	-
	f16867_c0s1	16	tpa: cbl-interacting protein kinase family protein	1569	20	0	0.8215	6	F:protein tyrosine kinase activity; P:protein phosphorylation; F:ATP binding; P:signal transduction; F:protein serine/threonine kinase activity; C:plastid	EC:2.7.10.0; EC:2.7.11.0
	f18208_c0s4	16	serine threonine-protein kinase ctr1-like	1958	20	0	0.752	6	F:protein tyrosine kinase activity; P:protein phosphorylation; F:ATP binding; F:protein serine/threonine kinase activity; C:plastid; C:mitochondrion	EC:2.7.10.0; EC:2.7.11.0
	f18559_c0s3	16	dirigent protein	669	20	2.59e-61	0.8065	3	C:cytoplasmic membrane-bounded vesicle; P:defense response; P:lignan biosynthetic process	-
	f18559_c0s4	16	dirigent protein	652	20	2.18e-61	0.8065	3	C:cytoplasmic membrane-bounded vesicle; P:defense response; P:lignan biosynthetic process	-
	f18792_c0s3	16	protein chloroplastic-like	1964	20	0	0.7215	10	F:thiamine pyrophosphate binding; F:manganese ion binding; F:2-succinyl-5-enolpyruvyl-6-hydroxy-3-cyclohexene-1-carboxylic-acid synthase activity; P:photosystem I stabilization; P:menaquinone biosynthetic process; F:carboxylic ester hydrolase activity; F:magnesium ion binding; P:cellular amino acid catabolic process; F:hydro-lyase activity; P:phylloquinone biosynthetic process	EC:2.2.1.9; EC:3.1.1.0; EC:4.2.1.0
	f19268_c0s1	16	caffeic acid o-methyltransferase	381	20	2.27e-50	0.9	9	P:flavonoid biosynthetic process; F:catechol O-methyltransferase activity; P:response to wounding; F:protein dimerization activity; P:response to salicylic acid stimulus; P:response to hydrogen peroxide; P:methylation; P:lignin biosynthetic process; P:response to ethylene stimulus	EC:2.1.1.6
	f20107_c0s1	16	probable aldehyde oxidase 2-like	244	20	2.41e-13	0.7625	2	F:electron carrier activity; F:iron-sulfur cluster binding	-
	f21009_c0s1	16	---NA---	330	0	0	0	0	-	0
	f22425_c0s1	16	nadh dehydrogenase subunit 5	932	20	9.59e-140	0.9585	5	F:NADH dehydrogenase (ubiquinone) activity; P:transport; C:mitochondrial respiratory chain complex I; C:integral to membrane; P:ATP synthesis coupled electron transport	EC:1.6.5.3
	f2276_c0s11	16	glycogen synthase kinase-3 -3	2120	20	0	0.955	4	F:ATP binding; P:protein phosphorylation; F:protein serine/threonine kinase activity; F:tau-protein kinase activity	EC:2.7.11.0; EC:2.7.11.26
	f2276_c0s9	16	glycogen synthase kinase-3 -3	2129	20	0	0.955	4	F:ATP binding; P:protein phosphorylation; F:protein serine/threonine kinase activity; F:tau-protein kinase activity	EC:2.7.11.0; EC:2.7.11.26
	f23101_c0s3	16	gamma-tubulin complex	2404	20	0	0.6955	3	C:microtubule organizing center; P:microtubule cytoskeleton organization; C:spindle pole	-
	f24449_c0s2	16	---NA---	1458	0	0	0	0	-	0
	f25654_c0s1	16	translationally-controlled tumor protein	781	20	2.73e-123	0.989	9	P:response to virus; F:calcium ion binding; C:multivesicular body; C:tubulin complex; P:cellular calcium ion homeostasis; C:extracellular space; P:anti-apoptosis; F:protein binding; P:calcium ion transport	-
	f26040_c0s1	16	serotransferrin precursor	1707	20	0	0.876	25	P:positive regulation of endothelial cell proliferation; C:recycling endosome; P:positive regulation of platelet-derived growth factor receptor signaling pathway; P:activation of cysteine-type endopeptidase activity involved in apoptotic process; P:cellular iron ion homeostasis; P:positive regulation of angiogenesis; C:extracellular space; C:basal plasma membrane; P:iron ion transport; F:GTP bind…	-
	f29981_c0s1	16	o-methyltransferase zrp4	558	20	2.17e-48	0.776	3	F:O-methyltransferase activity; F:protein dimerization activity; P:methylation	-
	f32269_c0s1	16	beta-amylase	792	20	1.62e-149	0.8255	4	F:alpha-amylase activity; F:calcium ion binding; P:polysaccharide catabolic process; F:beta-amylase activity	EC:3.2.1.1; EC:3.2.1.2
	f32754_c0s2	16	phosphorylase family protein	921	20	2.61e-157	0.7275	5	C:plant-type cell wall; P:response to wounding; C:cytoplasmic membrane-bounded vesicle; F:hydrolase activity; P:nucleoside metabolic process	-
	f34703_c0s1	16	low quality protein: -beta-macrocarpene synthase-like	340	20	1.25e-54	0.768	3	P:metabolic process; F:lyase activity; F:magnesium ion binding	-
	f34986_c0s1	16	---NA---	570	0	0	0	0	-	0
	f36814_c0s1	16	annexin d4-like	412	20	2.82e-45	0.729	2	F:calcium ion binding; F:calcium-dependent phospholipid binding	-
	f38016_c0s2	16	terpene synthase 2	598	20	7.07e-117	0.8275	4	P:metabolic process; F:lyase activity; C:plastid; F:magnesium ion binding	-
	f38085_c0s1	16	creatine brain	1081	20	0	0.986	9	P:phosphocreatine biosynthetic process; F:creatine kinase activity; C:cytosol; C:mitochondrion; P:brain development; P:cellular chloride ion homeostasis; F:ATP binding; P:phosphorylation; P:creatine metabolic process	EC:2.7.3.2
	f40411_c0s1	16	beta-amylase	759	20	4.8e-103	0.912	4	F:alpha-amylase activity; F:calcium ion binding; P:polysaccharide catabolic process; F:beta-amylase activity	EC:3.2.1.1; EC:3.2.1.2
	f40567_c0s1	16	o-methyltransferase zrp4	755	20	2.44e-115	0.757	1	F:methyltransferase activity	EC:2.1.1.0
	f53704_c0s1	16	premnaspirodiene oxygenase-like	868	20	3.42e-91	0.757	3	C:cytoplasmic membrane-bounded vesicle; F:oxidoreductase activity; F:iron ion binding	-
	f5574_c0s4	16	serine threonine protein	4534	20	0	0.6715	3	F:ATP binding; P:protein phosphorylation; F:protein serine/threonine kinase activity	EC:2.7.11.0
	f6080_c0s1	16	hypothetical protein LOC_Os11g44230	1275	5	3.19e-27	0.516	0	-	0
	f6366_c0s2	16	cullin 3	2102	20	0	0.912	9	P:ubiquitin-dependent protein catabolic process; P:cell cycle; C:SCF ubiquitin ligase complex; F:ubiquitin protein ligase binding; P:endosperm development; P:positive regulation of flower development; F:ubiquitin-protein ligase activity; P:response to red or far red light; P:embryo development ending in seed dormancy	EC:6.3.2.19
	f6723_c0s1	16	---NA---	277	0	0	0	0	-	0
	f708_c0s5	16	glutathione peroxidase	927	20	8.01e-116	0.947	4	F:glutathione peroxidase activity; C:mitochondrion; P:oxidation-reduction process; P:response to oxidative stress	EC:1.11.1.9
	f781_c0s2	16	drought-induced protein 1	795	20	6.07e-49	0.7755	3	P:protein folding; F:heat shock protein binding; F:unfolded protein binding	-
	f7978_c0s1	16	nadh dehydrogenase subunit 3	350	20	3.8e-36	0.946	5	F:NADH dehydrogenase (ubiquinone) activity; P:transport; C:mitochondrial respiratory chain complex I; C:integral to membrane; P:electron transport chain	EC:1.6.5.3
	f9338_c0s1	16	wrky transcription factor	691	8	1.41e-24	0.5788	3	P:transcription, DNA-dependent; F:sequence-specific DNA binding; F:sequence-specific DNA binding transcription factor activity	0
c	f1215_c0s2	17	PREDICTED: uncharacterized protein LOC100838363	1768	20	3e-62	0.4175	2	C:mitochondrion; C:plastid	0
c	f12565_c0s2	17	eukaryotic translation initiation factor 3 subunit 10-like	2563	20	0	0.4495	3	F:molecular_function; C:cytosol; P:biological_process	0
c	f14107_c0s1	17	galacturonosyltransferase-like 9	311	20	4.83e-45	0.9155	4	P:carbohydrate biosynthetic process; C:cytoplasmic membrane-bounded vesicle; F:polygalacturonate 4-alpha-galacturonosyltransferase activity; C:Golgi apparatus	EC:2.4.1.43
c	f14160_c0s1	17	---NA---	4067	0	0	0	0	-	0
c	f18018_c0s5	17	protein	636	20	7.05e-55	0.7165	0	-	0
c	f18620_c0s4	17	multisubstrate pseudouridine synthase 7-like	912	20	9.58e-99	0.743	5	F:pseudouridine synthase activity; F:RNA binding; P:tRNA pseudouridine synthesis; C:plastid; C:mitochondrion	EC:5.4.99.12
c	f20449_c0s1	17	pentatricopeptide repeat-containing protein	1345	20	0	0.815	5	F:hydrolase activity, hydrolyzing O-glycosyl compounds; P:carbohydrate metabolic process; F:binding; P:embryo development ending in seed dormancy; C:chloroplast	EC:3.2.1.0
c	f9901_c0s5	17	nodule-specific protein	728	20	1.07e-138	0.902	3	C:membrane; C:cytoplasmic membrane-bounded vesicle; P:transmembrane transport	-
	f10253_c0s2	17	early flowering 3	2751	20	0	0.626	0	-	0
	f10777_c0s2	17	rna binding	2222	20	0	0.71	3	F:nucleic acid binding; F:nucleotide binding; C:ribonucleoprotein complex	0
	f11120_c0s2	17	---NA---	1634	0	0	0	0	-	0
	f11253_c0s3	17	probable protein phosphatase 2c 27-like	1208	20	0	0.912	8	C:protein serine/threonine phosphatase complex; F:metal ion binding; F:kinase activity; F:protein serine/threonine phosphatase activity; P:phosphorylation; P:protein dephosphorylation; C:plastid; C:mitochondrion	-
	f13069_c0s1	17	---NA---	1805	0	0	0	0	-	0
	f13863_c0s1	17	---NA---	1206	0	0	0	0	-	0
	f14591_c0s2	17	glycine-rich protein	612	20	1.76e-56	0.767	1	C:plastid	-
	f15080_c0s1	17	af403126_1s-locus receptor-like kinase rlk14	1565	20	0	0.75	5	C:cytoplasmic membrane-bounded vesicle; F:protein kinase activity; P:cellular process; C:membrane; F:nucleotide binding	-
	f15169_c0s7	17	zinc ion binding protein	1836	20	0	0.6865	7	P:protein phosphorylation; F:zinc ion binding; F:protein kinase activity; C:plastid; F:ATP binding; P:protein transport; P:embryo development	-
	f15462_c0s2	17	sentrin sumo-specific	2473	20	1.33e-124	0.7655	2	F:cysteine-type peptidase activity; P:proteolysis	-
	f15539_c0s1	17	dna binding	1381	20	1.7e-82	0.7375	8	C:plastid; F:metal ion binding; P:metabolic process; F:N-acetyltransferase activity; F:zinc ion binding; F:DNA binding; P:regulation of transcription, DNA-dependent; C:nucleus	0
	f15704_c0s1	17	ring zinc finger domain superfamily protein	1942	20	0	0.6815	1	C:plastid	-
	f16822_c0s2	17	nad-dependent epimerase dehydratase family protein	653	20	2.68e-52	0.824	5	P:carbohydrate metabolic process; P:cellular metabolic process; C:mitochondrion; F:coenzyme binding; F:racemase and epimerase activity, acting on carbohydrates and derivatives	EC:5.1.3.0
	f17093_c0s3	17	dna (cytosine-5)-methyltransferase 3-like	2157	20	0	0.8325	10	P:chromatin modification; P:regulation of transcription, DNA-dependent; P:chromatin assembly or disassembly; C:plastid; F:DNA binding; C:chromatin; P:C-5 methylation of cytosine; F:DNA (cytosine-5-)-methyltransferase activity; F:chromatin binding; C:nucleus	EC:2.1.1.37
	f1748_c0s2	17	atp-dependent clp protease adaptor protein containing protein	820	20	2.72e-84	0.865	4	C:mitochondrion; P:proteolysis; P:protein catabolic process; F:peptidase activity	-
	f17998_c0s1	17	---NA---	724	0	0	0	0	-	0
	f18538_c0s7	17	transcription repressor hotr	1062	13	1.54e-156	0.6023	3	P:DNA repair; C:intracellular; F:nuclease activity	-
	f2005_c0s1	17	gdsl esterase lipase at1g54790-like	1968	20	0	0.825	3	F:hydrolase activity, acting on ester bonds; C:cytoplasmic membrane-bounded vesicle; P:lipid metabolic process	-
[truncated: 550 more rows]

## Sheet: Veyo leaf
Genotype specificity	Transcript ID	Cluster	Description	Length (bp)	Blast2go hits	E-value	similarity mean	#Gos	GOs	Enzyme codes
c	v10012_c0s1	1	---NA---	1783	0	0	0	0	-	0
[truncated: 1,565 more rows]

## Sheet: Veyo enriched meristem
Genotype specificity	Transcript ID	Cluster	Description	Length (bp)	Blast2go hits	E-value	similarity mean	#Gos	GOs	Enzyme codes
[truncated: 1,410 more rows]
